# Supplementary material for: (2R)-N-(2-Benzoyl­phen­yl)-1-benzyl­pyrrolidine-2-carboxamide
Source: Acta Crystallogr Sect E Struct Rep Online. 2011 Aug 27;67(Pt 9):o2478. doi: 10.1107/S1600536811033836 (PMC3200612; doi:10.1107/S1600536811033836)
Supplement: Supplementary file 1 [file e-67-o2478-sup1.cif]

##############################################################################
#                                                                            #
# This CIF contains the data in a paper accepted for publication in          #
# Acta Crystallographica Section E. It conforms to the requirements of       #
# Notes for Authors for Acta Crystallographica Section E, and has been       #
# peer reviewed under the auspices of the IUCr Commission on Journals.       #
#                                                                            #
# Full details of the Crystallographic Information File format               #
# are given in the paper "The Crystallographic Information File (CIF):       #
# a New Standard Archive File for Crystallography" by S. R. Hall, F. H.      #
# Allen and I. D. Brown [Acta Cryst. (1991), A47, 655-685].                  #
#                                                                            #
# The current version of the core CIF dictionary is obtainable from          #
# ftp://ftp.iucr.org/pub/cif_core.dic.                                       #
#                                                                            #
# Software is freely available for graphical display of the structure(s)     #
# in this CIF. For information consult the CIF software page                 #
# http://www.iucr.org/resources/cif/software.                                #
#                                                                            #
# This file may be used for bona fide research purposes within the           #
# scientific community so long as proper attribution is given to the journal # 
# article from which it was obtained.                                        #
#                                                                            #
##############################################################################
data_global
_audit_creation_method     'from SHELXL97 CIF and IUCr SHELXL97-template'
_journal_date_recd_electronic     2011-07-12
_journal_date_accepted     2011-08-19
_journal_name_full     'Acta Crystallographica, Section E'
_journal_year     2011
_journal_volume     67
_journal_issue      9
_journal_page_first     o2478
_journal_page_last     o2478
_journal_paper_category     QO
_journal_coeditor_code     HB5950
_publ_contact_author_name     'Prof. Jong Hwa Jeong'
_publ_contact_author_address
; Department of Chemistry
  Kyungpook National University
  Taegu, 702-701
  KOREA
;
_publ_contact_author_email     'jeongjh@knu.ac.kr'
_publ_contact_author_fax     '82(53)9506330'
_publ_contact_author_phone     '82(53)9506343'
_publ_section_title
;
(2<i>R</i>)-<i>N</i>-(2-Benzoylphenyl)-1-benzylpyrrolidine-2-carboxamide
;
loop_
    _publ_author_name
    _publ_author_address
    'Nayab, Saira'
;
Department of Chemistry
Kyungpook National University
Taegu, 702-701
Republic of Korea
;
    'Lee, Hong-In'
;
Department of Chemistry
Kyungpook National University
Taegu, 702-701
Republic of Korea
;
    'Jeong, Jong Hwa'
;
Department of Chemistry
Kyungpook National University
Taegu, 702-701
Republic of Korea
;
_publ_section_synopsis     .
data_I
_audit_creation_method     SHELXL-97
_chemical_name_systematic
;
(2<i>R</i>)-<i>N</i>-(2-Benzoylphenyl)-1-benzylpyrrolidine-2-carboxamide
;
_chemical_name_common     ?
_chemical_formula_moiety     'C25 H24 N2 O2'
_chemical_formula_sum     'C25 H24 N2 O2'
_chemical_formula_iupac     'C25 H24 N2 O2'
_chemical_formula_weight     384.46
_chemical_melting_point     ?
_symmetry_cell_setting     orthorhombic
_symmetry_space_group_name_H-M     'P 21 21 21'
_symmetry_space_group_name_Hall     'P 2ac 2ab'
loop_
    _symmetry_equiv_pos_as_xyz
    'x, y, z'
    '-x+1/2, -y, z+1/2'
    '-x, y+1/2, -z+1/2'
    'x+1/2, -y+1/2, -z'
_cell_length_a     8.4036(7)
_cell_length_b     11.2215(8)
_cell_length_c     21.4182(12)
_cell_angle_alpha     90.00
_cell_angle_beta     90.00
_cell_angle_gamma     90.00
_cell_volume     2019.8(2)
_cell_formula_units_Z     4
_cell_measurement_reflns_used     3
_cell_measurement_theta_min     9.30
_cell_measurement_theta_max     11.85
_cell_measurement_temperature     293(2)
_exptl_crystal_description     block
_exptl_crystal_colour     colorless
_exptl_crystal_size_max     0.45
_exptl_crystal_size_mid     0.40
_exptl_crystal_size_min     0.35
_exptl_crystal_density_diffrn     1.264
_exptl_crystal_density_meas     ?
_exptl_crystal_density_method     'not measured'
_exptl_crystal_F_000     816
_exptl_absorpt_coefficient_mu     0.081
_exptl_absorpt_correction_type     none
_exptl_absorpt_process_details     ?
_exptl_absorpt_correction_T_min     ?
_exptl_absorpt_correction_T_max     ?
_exptl_special_details     ?
_diffrn_ambient_temperature     293(2)
_diffrn_radiation_type     MoK\a
_diffrn_radiation_wavelength     0.71073
_diffrn_radiation_source     'fine-focus sealed tube'
_diffrn_radiation_monochromator     graphite
_diffrn_measurement_device_type
                                'Enraf--Nonius CAD-4 four-circle diffractometer'
_diffrn_measurement_method     '\w/2\q'
_diffrn_detector_area_resol_mean     ?
_diffrn_reflns_number     4479
_diffrn_reflns_av_R_equivalents     0.0133
_diffrn_reflns_av_sigmaI/netI     0.0667
_diffrn_reflns_theta_min     1.90
_diffrn_reflns_theta_max     25.48
_diffrn_reflns_theta_full     25.48
_diffrn_measured_fraction_theta_max     1.000
_diffrn_measured_fraction_theta_full     1.000
_diffrn_reflns_limit_h_min     -10
_diffrn_reflns_limit_h_max     10
_diffrn_reflns_limit_k_min     -13
_diffrn_reflns_limit_k_max     13
_diffrn_reflns_limit_l_min     -25
_diffrn_reflns_limit_l_max     25
_diffrn_standards_number     3
_diffrn_standards_interval_count     ?
_diffrn_standards_interval_time     60
_diffrn_standards_decay_%     '< 0.2'
_refine_special_details     ?
_reflns_number_total     3740
_reflns_number_gt     2372
_reflns_threshold_expression     I>2\s(I)
_refine_ls_structure_factor_coef     Fsqd
_refine_ls_matrix_type     full
_refine_ls_R_factor_all     0.0797
_refine_ls_R_factor_gt     0.0340
_refine_ls_wR_factor_gt     0.0760
_refine_ls_wR_factor_ref     0.0837
_refine_ls_goodness_of_fit_ref     0.927
_refine_ls_restrained_S_all     0.927
_refine_ls_number_reflns     3740
_refine_ls_number_parameters     266
_refine_ls_number_restraints     0
_refine_ls_hydrogen_treatment     mixed
_refine_ls_weighting_scheme     calc
_refine_ls_weighting_details
                 'calc w=1/[\s^2^(Fo^2^)+(0.0442P)^2^] where P=(Fo^2^+2Fc^2^)/3'
_atom_sites_solution_hydrogens     geom
_atom_sites_solution_primary     direct
_atom_sites_solution_secondary     difmap
_refine_ls_shift/su_max     0.001
_refine_ls_shift/su_mean     0.000
_refine_diff_density_max     0.119
_refine_diff_density_min     -0.122
_refine_ls_extinction_method     none
_refine_ls_extinction_coef     ?
_refine_ls_abs_structure_details     'Flack (1983), 1587 Friedel pairs'
_refine_ls_abs_structure_Flack     -0.2(15)
loop_
    _atom_type_symbol
    _atom_type_description
    _atom_type_scat_dispersion_real
    _atom_type_scat_dispersion_imag
    _atom_type_scat_source
    'C' 'C' 0.0033 0.0016
                         'International Tables Vol C Tables 4.2.6.8 and 6.1.1.4'
    'N' 'N' 0.0061 0.0033
                         'International Tables Vol C Tables 4.2.6.8 and 6.1.1.4'
    'O' 'O' 0.0106 0.0060
                         'International Tables Vol C Tables 4.2.6.8 and 6.1.1.4'
    'H' 'H' 0.0000 0.0000
                         'International Tables Vol C Tables 4.2.6.8 and 6.1.1.4'
_computing_data_collection     'CAD-4 software (Enraf--Nonius, 1989)'
_computing_cell_refinement     'CAD-4 software (Enraf--Nonius, 1989)'
_computing_data_reduction     'XCAD (McArdle, 1999)'
_computing_structure_solution     'SHELXS97 (Sheldrick, 2008)'
_computing_structure_refinement     'SHELXL97 (Sheldrick, 2008)'
_computing_molecular_graphics     'ORTEPIII (Burnett & Johnson, 1996)'
_computing_publication_material     'SHELXL97 (Sheldrick, 2008)'
loop_
    _atom_site_type_symbol
    _atom_site_label
    _atom_site_fract_x
    _atom_site_fract_y
    _atom_site_fract_z
    _atom_site_U_iso_or_equiv
    _atom_site_adp_type
    _atom_site_calc_flag
    _atom_site_refinement_flags
    _atom_site_occupancy
    _atom_site_symmetry_multiplicity
    _atom_site_disorder_assembly
    _atom_site_disorder_group
    N N1 0.61424(19) 0.35261(13) 0.85208(7) 0.0448(4) Uani d . 1 1 . .
    O O1 0.6320(2) 0.53634(14) 0.71393(7) 0.0686(5) Uani d . 1 1 . .
    O O2 1.0339(2) 0.48686(13) 0.88092(7) 0.0774(5) Uani d . 1 1 . .
    N N2 0.7694(2) 0.53942(15) 0.80552(8) 0.0444(4) Uani d . 1 1 . .
    H H2N 0.792(2) 0.4945(17) 0.8365(9) 0.047(6) Uiso d . 1 1 . .
    C C1 0.6389(3) 0.22394(17) 0.85790(9) 0.0573(6) Uani d . 1 1 . .
    H H1A 0.5382 0.1818 0.8598 0.069 Uiso calc R 1 1 . .
    H H1B 0.7010 0.2050 0.8947 0.069 Uiso calc R 1 1 . .
    C C2 0.7280(3) 0.1939(2) 0.79945(11) 0.0724(7) Uani d . 1 1 . .
    H H2A 0.7201 0.1096 0.7900 0.087 Uiso calc R 1 1 . .
    H H2B 0.8394 0.2156 0.8031 0.087 Uiso calc R 1 1 . .
    C C3 0.6456(3) 0.26809(19) 0.75016(10) 0.0612(6) Uani d . 1 1 . .
    H H3A 0.5577 0.2245 0.7316 0.073 Uiso calc R 1 1 . .
    H H3B 0.7193 0.2910 0.7175 0.073 Uiso calc R 1 1 . .
    C C4 0.5852(2) 0.37804(17) 0.78583(8) 0.0465(5) Uani d . 1 1 . .
    H H4 0.4702 0.3850 0.7793 0.056 Uiso calc R 1 1 . .
    C C5 0.6641(2) 0.49309(17) 0.76437(9) 0.0450(5) Uani d . 1 1 . .
    C C6 0.8458(2) 0.65120(16) 0.80547(8) 0.0382(4) Uani d . 1 1 . .
    C C7 0.8141(2) 0.73603(17) 0.76016(9) 0.0444(5) Uani d . 1 1 . .
    H H7 0.7474 0.7173 0.7269 0.053 Uiso calc R 1 1 . .
    C C8 0.8807(3) 0.84794(18) 0.76397(9) 0.0524(5) Uani d . 1 1 . .
    H H8 0.8594 0.9036 0.7329 0.063 Uiso calc R 1 1 . .
    C C9 0.9778(3) 0.87866(17) 0.81265(10) 0.0542(5) Uani d . 1 1 . .
    H H9 1.0199 0.9551 0.8153 0.065 Uiso calc R 1 1 . .
    C C10 1.0125(2) 0.79505(16) 0.85766(9) 0.0482(5) Uani d . 1 1 . .
    H H10 1.0787 0.8158 0.8907 0.058 Uiso calc R 1 1 . .
    C C11 0.9504(2) 0.67965(16) 0.85471(8) 0.0393(4) Uani d . 1 1 . .
    C C12 1.0078(2) 0.58769(18) 0.89961(9) 0.0468(5) Uani d . 1 1 . .
    C C13 1.0368(2) 0.61718(16) 0.96635(8) 0.0425(5) Uani d . 1 1 . .
    C C14 0.9582(3) 0.70905(17) 0.99693(9) 0.0518(5) Uani d . 1 1 . .
    H H14 0.8901 0.7590 0.9749 0.062 Uiso calc R 1 1 . .
    C C15 0.9812(3) 0.7261(2) 1.06040(9) 0.0650(6) Uani d . 1 1 . .
    H H15 0.9274 0.7868 1.0811 0.078 Uiso calc R 1 1 . .
    C C16 1.0839(3) 0.6531(2) 1.09295(10) 0.0688(7) Uani d . 1 1 . .
    H H16 1.0993 0.6648 1.1355 0.083 Uiso calc R 1 1 . .
    C C17 1.1639(3) 0.5627(2) 1.06260(10) 0.0659(7) Uani d . 1 1 . .
    H H17 1.2347 0.5146 1.0845 0.079 Uiso calc R 1 1 . .
    C C18 1.1388(3) 0.54412(18) 1.00017(9) 0.0537(5) Uani d . 1 1 . .
    H H18 1.1908 0.4817 0.9801 0.064 Uiso calc R 1 1 . .
    C C19 0.4917(3) 0.40031(19) 0.89345(9) 0.0555(6) Uani d . 1 1 . .
    H H19A 0.3930 0.3574 0.8866 0.067 Uiso calc R 1 1 . .
    H H19B 0.4734 0.4835 0.8834 0.067 Uiso calc R 1 1 . .
    C C20 0.5386(2) 0.38994(17) 0.96107(9) 0.0462(5) Uani d . 1 1 . .
    C C21 0.6451(3) 0.46882(17) 0.98709(10) 0.0539(5) Uani d . 1 1 . .
    H H21 0.6849 0.5305 0.9627 0.065 Uiso calc R 1 1 . .
    C C22 0.6942(3) 0.4592(2) 1.04770(10) 0.0637(6) Uani d . 1 1 . .
    H H22 0.7675 0.5130 1.0639 0.076 Uiso calc R 1 1 . .
    C C23 0.6350(3) 0.3700(2) 1.08441(10) 0.0662(7) Uani d . 1 1 . .
    H H23 0.6667 0.3635 1.1259 0.079 Uiso calc R 1 1 . .
    C C24 0.5285(3) 0.2902(2) 1.05976(10) 0.0670(7) Uani d . 1 1 . .
    H H24 0.4892 0.2286 1.0844 0.080 Uiso calc R 1 1 . .
    C C25 0.4798(3) 0.30099(18) 0.99869(10) 0.0596(6) Uani d . 1 1 . .
    H H25 0.4061 0.2473 0.9826 0.071 Uiso calc R 1 1 . .
loop_
    _atom_site_aniso_label
    _atom_site_aniso_U_11
    _atom_site_aniso_U_22
    _atom_site_aniso_U_33
    _atom_site_aniso_U_12
    _atom_site_aniso_U_13
    _atom_site_aniso_U_23
    N1 0.0480(9) 0.0427(9) 0.0435(8) 0.0001(8) 0.0027(8) 0.0000(7)
    O1 0.0901(12) 0.0611(9) 0.0546(9) -0.0080(9) -0.0274(8) 0.0103(7)
    O2 0.1167(15) 0.0469(9) 0.0685(10) 0.0280(9) -0.0326(10) -0.0149(8)
    N2 0.0541(11) 0.0401(9) 0.0391(9) -0.0043(9) -0.0060(8) 0.0050(8)
    C1 0.0671(15) 0.0447(12) 0.0601(13) -0.0006(11) -0.0044(12) 0.0001(11)
    C2 0.0741(17) 0.0630(15) 0.0802(16) 0.0076(13) -0.0003(14) -0.0181(13)
    C3 0.0717(16) 0.0541(13) 0.0579(13) -0.0181(13) 0.0123(12) -0.0147(11)
    C4 0.0442(12) 0.0509(12) 0.0445(10) -0.0034(10) -0.0024(9) -0.0037(9)
    C5 0.0472(12) 0.0463(11) 0.0414(10) 0.0041(10) -0.0034(10) -0.0033(9)
    C6 0.0404(10) 0.0380(10) 0.0362(9) 0.0020(9) 0.0060(9) 0.0016(8)
    C7 0.0474(12) 0.0466(12) 0.0393(10) 0.0028(10) 0.0014(9) 0.0019(9)
    C8 0.0605(14) 0.0473(13) 0.0494(11) 0.0046(11) 0.0075(11) 0.0149(10)
    C9 0.0615(14) 0.0380(11) 0.0631(13) -0.0092(11) 0.0109(12) 0.0033(10)
    C10 0.0514(13) 0.0435(11) 0.0495(11) -0.0049(10) 0.0009(10) -0.0017(10)
    C11 0.0433(11) 0.0371(10) 0.0375(9) 0.0009(9) 0.0014(9) -0.0007(8)
    C12 0.0484(13) 0.0415(11) 0.0505(11) 0.0008(10) -0.0063(10) -0.0021(9)
    C13 0.0431(11) 0.0372(10) 0.0474(10) -0.0079(10) -0.0071(9) 0.0038(9)
    C14 0.0594(14) 0.0453(11) 0.0508(11) -0.0005(11) -0.0034(11) 0.0011(10)
    C15 0.0819(17) 0.0612(14) 0.0519(13) -0.0120(14) 0.0030(12) -0.0092(11)
    C16 0.0921(19) 0.0694(16) 0.0448(11) -0.0304(16) -0.0156(12) 0.0042(12)
    C17 0.0756(16) 0.0594(15) 0.0627(15) -0.0169(14) -0.0253(13) 0.0166(12)
    C18 0.0542(13) 0.0455(10) 0.0615(13) -0.0057(11) -0.0164(11) 0.0050(10)
    C19 0.0592(15) 0.0551(13) 0.0521(12) 0.0053(12) 0.0052(11) 0.0012(10)
    C20 0.0483(12) 0.0414(12) 0.0489(11) 0.0009(11) 0.0075(10) -0.0020(9)
    C21 0.0583(14) 0.0427(11) 0.0608(13) -0.0006(11) 0.0109(11) -0.0001(10)
    C22 0.0692(16) 0.0613(14) 0.0605(14) 0.0017(13) -0.0013(12) -0.0158(13)
    C23 0.0763(17) 0.0746(16) 0.0479(12) 0.0274(15) -0.0007(12) -0.0090(12)
    C24 0.0869(18) 0.0568(14) 0.0573(14) 0.0066(14) 0.0209(13) 0.0180(11)
    C25 0.0643(15) 0.0546(12) 0.0598(13) -0.0105(12) 0.0098(12) 0.0000(11)
_geom_special_details     ?
loop_
    _geom_bond_atom_site_label_1
    _geom_bond_atom_site_label_2
    _geom_bond_site_symmetry_2
    _geom_bond_distance
    _geom_bond_publ_flag
    N1 C19 . 1.460(2) ?
    N1 C1 . 1.464(2) ?
    N1 C4 . 1.468(2) ?
    O1 C5 . 1.215(2) ?
    O2 C12 . 1.220(2) ?
    N2 C5 . 1.353(2) ?
    N2 C6 . 1.409(2) ?
    N2 H2N . 0.855(19) ?
    C1 C2 . 1.497(3) ?
    C1 H1A . 0.9700 ?
    C1 H1B . 0.9700 ?
    C2 C3 . 1.512(3) ?
    C2 H2A . 0.9700 ?
    C2 H2B . 0.9700 ?
    C3 C4 . 1.537(3) ?
    C3 H3A . 0.9700 ?
    C3 H3B . 0.9700 ?
    C4 C5 . 1.522(3) ?
    C4 H4 . 0.9800 ?
    C6 C7 . 1.385(2) ?
    C6 C11 . 1.410(2) ?
    C7 C8 . 1.377(3) ?
    C7 H7 . 0.9300 ?
    C8 C9 . 1.368(3) ?
    C8 H8 . 0.9300 ?
    C9 C10 . 1.376(3) ?
    C9 H9 . 0.9300 ?
    C10 C11 . 1.397(3) ?
    C10 H10 . 0.9300 ?
    C11 C12 . 1.491(3) ?
    C12 C13 . 1.487(3) ?
    C13 C14 . 1.389(3) ?
    C13 C18 . 1.390(3) ?
    C14 C15 . 1.386(3) ?
    C14 H14 . 0.9300 ?
    C15 C16 . 1.379(3) ?
    C15 H15 . 0.9300 ?
    C16 C17 . 1.379(3) ?
    C16 H16 . 0.9300 ?
    C17 C18 . 1.370(3) ?
    C17 H17 . 0.9300 ?
    C18 H18 . 0.9300 ?
    C19 C20 . 1.505(3) ?
    C19 H19A . 0.9700 ?
    C19 H19B . 0.9700 ?
    C20 C25 . 1.374(3) ?
    C20 C21 . 1.377(3) ?
    C21 C22 . 1.366(3) ?
    C21 H21 . 0.9300 ?
    C22 C23 . 1.366(3) ?
    C22 H22 . 0.9300 ?
    C23 C24 . 1.372(3) ?
    C23 H23 . 0.9300 ?
    C24 C25 . 1.376(3) ?
    C24 H24 . 0.9300 ?
    C25 H25 . 0.9300 ?
loop_
    _geom_angle_atom_site_label_1
    _geom_angle_atom_site_label_2
    _geom_angle_atom_site_label_3
    _geom_angle_site_symmetry_1
    _geom_angle_site_symmetry_3
    _geom_angle
    _geom_angle_publ_flag
    C19 N1 C1 . . 114.18(16) ?
    C19 N1 C4 . . 113.48(15) ?
    C1 N1 C4 . . 107.31(14) ?
    C5 N2 C6 . . 129.77(17) ?
    C5 N2 H2N . . 115.1(13) ?
    C6 N2 H2N . . 115.2(13) ?
    N1 C1 C2 . . 102.79(17) ?
    N1 C1 H1A . . 111.2 ?
    C2 C1 H1A . . 111.2 ?
    N1 C1 H1B . . 111.2 ?
    C2 C1 H1B . . 111.2 ?
    H1A C1 H1B . . 109.1 ?
    C1 C2 C3 . . 103.34(19) ?
    C1 C2 H2A . . 111.1 ?
    C3 C2 H2A . . 111.1 ?
    C1 C2 H2B . . 111.1 ?
    C3 C2 H2B . . 111.1 ?
    H2A C2 H2B . . 109.1 ?
    C2 C3 C4 . . 104.22(17) ?
    C2 C3 H3A . . 110.9 ?
    C4 C3 H3A . . 110.9 ?
    C2 C3 H3B . . 110.9 ?
    C4 C3 H3B . . 110.9 ?
    H3A C3 H3B . . 108.9 ?
    N1 C4 C5 . . 112.61(16) ?
    N1 C4 C3 . . 105.65(15) ?
    C5 C4 C3 . . 112.77(15) ?
    N1 C4 H4 . . 108.6 ?
    C5 C4 H4 . . 108.6 ?
    C3 C4 H4 . . 108.6 ?
    O1 C5 N2 . . 124.84(19) ?
    O1 C5 C4 . . 120.71(18) ?
    N2 C5 C4 . . 114.45(17) ?
    C7 C6 N2 . . 121.63(17) ?
    C7 C6 C11 . . 119.24(17) ?
    N2 C6 C11 . . 119.03(16) ?
    C8 C7 C6 . . 120.45(19) ?
    C8 C7 H7 . . 119.8 ?
    C6 C7 H7 . . 119.8 ?
    C9 C8 C7 . . 121.15(18) ?
    C9 C8 H8 . . 119.4 ?
    C7 C8 H8 . . 119.4 ?
    C8 C9 C10 . . 119.23(18) ?
    C8 C9 H9 . . 120.4 ?
    C10 C9 H9 . . 120.4 ?
    C9 C10 C11 . . 121.39(18) ?
    C9 C10 H10 . . 119.3 ?
    C11 C10 H10 . . 119.3 ?
    C10 C11 C6 . . 118.45(16) ?
    C10 C11 C12 . . 119.44(17) ?
    C6 C11 C12 . . 121.85(17) ?
    O2 C12 C13 . . 119.48(18) ?
    O2 C12 C11 . . 119.24(17) ?
    C13 C12 C11 . . 121.26(17) ?
    C14 C13 C18 . . 119.06(18) ?
    C14 C13 C12 . . 122.72(18) ?
    C18 C13 C12 . . 118.07(17) ?
    C15 C14 C13 . . 119.9(2) ?
    C15 C14 H14 . . 120.1 ?
    C13 C14 H14 . . 120.1 ?
    C16 C15 C14 . . 120.1(2) ?
    C16 C15 H15 . . 120.0 ?
    C14 C15 H15 . . 120.0 ?
    C17 C16 C15 . . 120.2(2) ?
    C17 C16 H16 . . 119.9 ?
    C15 C16 H16 . . 119.9 ?
    C18 C17 C16 . . 119.8(2) ?
    C18 C17 H17 . . 120.1 ?
    C16 C17 H17 . . 120.1 ?
    C17 C18 C13 . . 120.9(2) ?
    C17 C18 H18 . . 119.5 ?
    C13 C18 H18 . . 119.5 ?
    N1 C19 C20 . . 111.80(17) ?
    N1 C19 H19A . . 109.3 ?
    C20 C19 H19A . . 109.3 ?
    N1 C19 H19B . . 109.3 ?
    C20 C19 H19B . . 109.3 ?
    H19A C19 H19B . . 107.9 ?
    C25 C20 C21 . . 117.60(19) ?
    C25 C20 C19 . . 121.75(19) ?
    C21 C20 C19 . . 120.64(19) ?
    C22 C21 C20 . . 122.0(2) ?
    C22 C21 H21 . . 119.0 ?
    C20 C21 H21 . . 119.0 ?
    C23 C22 C21 . . 119.7(2) ?
    C23 C22 H22 . . 120.2 ?
    C21 C22 H22 . . 120.2 ?
    C22 C23 C24 . . 119.6(2) ?
    C22 C23 H23 . . 120.2 ?
    C24 C23 H23 . . 120.2 ?
    C23 C24 C25 . . 120.1(2) ?
    C23 C24 H24 . . 119.9 ?
    C25 C24 H24 . . 119.9 ?
    C20 C25 C24 . . 121.0(2) ?
    C20 C25 H25 . . 119.5 ?
    C24 C25 H25 . . 119.5 ?
loop_
    _geom_torsion_atom_site_label_1
    _geom_torsion_atom_site_label_2
    _geom_torsion_atom_site_label_3
    _geom_torsion_atom_site_label_4
    _geom_torsion_site_symmetry_1
    _geom_torsion_site_symmetry_2
    _geom_torsion_site_symmetry_3
    _geom_torsion_site_symmetry_4
    _geom_torsion
    _geom_torsion_publ_flag
    C19 N1 C1 C2 . . . . 163.29(17) ?
    C4 N1 C1 C2 . . . . 36.6(2) ?
    N1 C1 C2 C3 . . . . -40.8(2) ?
    C1 C2 C3 C4 . . . . 29.9(2) ?
    C19 N1 C4 C5 . . . . 91.8(2) ?
    C1 N1 C4 C5 . . . . -141.14(18) ?
    C19 N1 C4 C3 . . . . -144.72(17) ?
    C1 N1 C4 C3 . . . . -17.6(2) ?
    C2 C3 C4 N1 . . . . -8.0(2) ?
    C2 C3 C4 C5 . . . . 115.4(2) ?
    C6 N2 C5 O1 . . . . 10.4(3) ?
    C6 N2 C5 C4 . . . . -169.86(17) ?
    N1 C4 C5 O1 . . . . -168.60(18) ?
    C3 C4 C5 O1 . . . . 71.9(2) ?
    N1 C4 C5 N2 . . . . 11.6(2) ?
    C3 C4 C5 N2 . . . . -107.8(2) ?
    C5 N2 C6 C7 . . . . 2.7(3) ?
    C5 N2 C6 C11 . . . . 179.17(19) ?
    N2 C6 C7 C8 . . . . 174.78(17) ?
    C11 C6 C7 C8 . . . . -1.7(3) ?
    C6 C7 C8 C9 . . . . -0.8(3) ?
    C7 C8 C9 C10 . . . . 1.7(3) ?
    C8 C9 C10 C11 . . . . -0.1(3) ?
    C9 C10 C11 C6 . . . . -2.3(3) ?
    C9 C10 C11 C12 . . . . 172.00(18) ?
    C7 C6 C11 C10 . . . . 3.1(3) ?
    N2 C6 C11 C10 . . . . -173.41(17) ?
    C7 C6 C11 C12 . . . . -170.99(17) ?
    N2 C6 C11 C12 . . . . 12.5(3) ?
    C10 C11 C12 O2 . . . . -138.3(2) ?
    C6 C11 C12 O2 . . . . 35.8(3) ?
    C10 C11 C12 C13 . . . . 40.5(3) ?
    C6 C11 C12 C13 . . . . -145.40(19) ?
    O2 C12 C13 C14 . . . . -154.8(2) ?
    C11 C12 C13 C14 . . . . 26.4(3) ?
    O2 C12 C13 C18 . . . . 20.7(3) ?
    C11 C12 C13 C18 . . . . -158.10(19) ?
    C18 C13 C14 C15 . . . . -0.5(3) ?
    C12 C13 C14 C15 . . . . 174.96(19) ?
    C13 C14 C15 C16 . . . . 1.0(3) ?
    C14 C15 C16 C17 . . . . -0.1(3) ?
    C15 C16 C17 C18 . . . . -1.3(3) ?
    C16 C17 C18 C13 . . . . 1.8(3) ?
    C14 C13 C18 C17 . . . . -0.9(3) ?
    C12 C13 C18 C17 . . . . -176.5(2) ?
    C1 N1 C19 C20 . . . . 65.8(2) ?
    C4 N1 C19 C20 . . . . -170.79(16) ?
    N1 C19 C20 C25 . . . . -100.8(2) ?
    N1 C19 C20 C21 . . . . 78.0(2) ?
    C25 C20 C21 C22 . . . . 1.1(3) ?
    C19 C20 C21 C22 . . . . -177.7(2) ?
    C20 C21 C22 C23 . . . . -1.0(3) ?
    C21 C22 C23 C24 . . . . 0.9(3) ?
    C22 C23 C24 C25 . . . . -1.0(3) ?
    C21 C20 C25 C24 . . . . -1.3(3) ?
    C19 C20 C25 C24 . . . . 177.5(2) ?
    C23 C24 C25 C20 . . . . 1.2(3) ?
loop_
    _geom_hbond_atom_site_label_D
    _geom_hbond_atom_site_label_H
    _geom_hbond_atom_site_label_A
    _geom_hbond_site_symmetry_A
    _geom_hbond_distance_DH
    _geom_hbond_distance_HA
    _geom_hbond_distance_DA
    _geom_hbond_angle_DHA
    N2 H2N O2 . 0.855(19) 2.246(17) 2.810(2) 123.5(15)
    N2 H2N N1 . 0.855(19) 2.209(18) 2.663(2) 113.1(14)
