# Supplementary material for: (2R)-N-(2-Benzoyl­phen­yl)-1-benzyl­pyrrolidine-2-carboxamide
Source: Acta Crystallogr Sect E Struct Rep Online. 2011 Aug 27;67(Pt 9):o2478. doi: 10.1107/S1600536811033836 (PMC3200612; doi:10.1107/S1600536811033836)
Supplement: Supplementary file 2 [file e-67-o2478-Isup2.hkl]

# 
# h,k,l, Fc-squared, Fo-squared, sigma(Fo-squared) and status flag 
# 
data_I
_shelx_title '  SR10A BPBNi' 
_shelx_refln_list_code          4 
_shelx_F_calc_maximum      156.98 
_exptl_crystal_F_000       816.00 
_reflns_d_resolution_high  0.8259 
 
loop_ 
 _symmetry_equiv_pos_as_xyz 
 'x, y, z' 
 '-x+1/2, -y, z+1/2' 
 '-x, y+1/2, -z+1/2' 
 'x+1/2, -y+1/2, -z' 
 
_cell_length_a     8.4036 
_cell_length_b    11.2215 
_cell_length_c    21.4182 
_cell_angle_alpha  90.000 
_cell_angle_beta   90.000 
_cell_angle_gamma  90.000 
 
_shelx_F_squared_multiplier     1.000 
 
loop_ 
 _refln_index_h 
 _refln_index_k 
 _refln_index_l 
 _refln_F_squared_calc 
 _refln_F_squared_meas 
 _refln_F_squared_sigma 
 _refln_observed_status 
   2   0   0    13724.95    12895.57    262.97 o 
   4   0   0       24.49       21.31     10.30 o 
   6   0   0     1560.43     1553.60     26.23 o 
   8   0   0      177.87      169.55      5.31 o 
  10   0   0       26.16       14.66     16.18 o 
   1   1   0     6062.64     5949.13    100.67 o 
   2   1   0    14840.39    14138.66    209.24 o 
   3   1   0      105.83       96.73      2.52 o 
   4   1   0       76.85       76.72      2.76 o 
   5   1   0      339.78      321.08      8.20 o 
   6   1   0        1.33        6.21      4.18 o 
   7   1   0       16.71       15.96      3.87 o 
   8   1   0       12.66       13.61     13.66 o 
   9   1   0        3.92       19.80     14.00 o 
  10   1   0        1.65        5.72     16.08 o 
   0   2   0      787.09      767.31     12.91 o 
   1   2   0    24644.19    22653.60    264.41 o 
   2   2   0     4450.24     4163.53     43.89 o 
   3   2   0        5.82        7.06      2.87 o 
   4   2   0      205.90      199.07      4.39 o 
   5   2   0       16.44       26.11     10.53 o 
   6   2   0       12.39       17.39      4.30 o 
   7   2   0       19.35       17.33      3.98 o 
   8   2   0        0.36       18.78     12.28 o 
   9   2   0       17.41        5.30     14.96 o 
  10   2   0        1.84        5.33     15.03 o 
   1   3   0     1060.69      988.03     18.46 o 
   2   3   0     1042.59     1031.54     20.17 o 
   3   3   0     1442.91     1429.98     26.46 o 
   4   3   0       16.55       18.39      2.50 o 
   5   3   0       49.37       44.23      3.18 o 
   6   3   0        0.30        5.73      4.64 o 
   7   3   0       27.52       33.06      3.95 o 
   8   3   0       64.12       51.50     10.09 o 
   9   3   0        0.14       11.59     15.84 o 
   0   4   0      985.45      981.15     38.81 o 
   1   4   0      280.55      286.08      6.30 o 
   2   4   0     2766.30     2780.36     41.45 o 
   3   4   0      662.05      657.92     14.16 o 
   4   4   0       53.08       52.18      3.05 o 
   5   4   0      222.37      225.63      8.75 o 
   6   4   0      191.71      177.45      5.49 o 
   7   4   0       18.42       16.10      4.04 o 
   8   4   0       15.87       18.06     14.74 o 
   9   4   0       31.38       21.47     17.15 o 
   1   5   0      356.59      392.28      9.68 o 
   2   5   0      628.26      753.53     24.35 o 
   3   5   0       28.05       39.02      2.76 o 
   4   5   0       75.37       90.36      3.60 o 
   5   5   0        0.87        1.87      4.62 o 
   6   5   0      384.17      371.47     10.76 o 
   7   5   0      187.84      189.07      5.62 o 
   8   5   0        1.20       12.36     14.33 o 
   9   5   0       29.86       33.12     15.32 o 
   0   6   0      492.65      502.88     10.72 o 
   1   6   0      114.78      128.89      3.39 o 
   2   6   0       41.84       37.81      2.75 o 
   3   6   0       37.61       43.67      4.03 o 
   4   6   0      274.57      280.49      5.87 o 
   5   6   0      253.26      246.92      5.87 o 
   6   6   0      103.94      100.64      4.91 o 
   7   6   0        1.58        5.09     14.39 o 
   8   6   0        0.30       18.15     15.81 o 
   9   6   0        5.98       10.57      6.69 o 
   1   7   0      238.15      262.17      5.85 o 
   2   7   0      137.24      131.90      3.91 o 
   3   7   0       26.44       11.45     13.20 o 
   4   7   0        1.91        8.07     13.86 o 
   5   7   0      585.30      556.51     13.66 o 
   6   7   0       59.30       66.39      6.73 o 
   7   7   0       35.73       29.90      9.04 o 
   8   7   0        4.02       17.46     13.94 o 
   0   8   0      320.79      332.36      9.02 o 
   1   8   0      245.00      259.37      8.31 o 
   2   8   0       72.06       64.96      3.94 o 
   3   8   0     1109.30     1181.51     25.23 o 
   4   8   0      111.75      104.23      5.02 o 
   5   8   0      125.38      125.98      7.42 o 
   6   8   0       11.11        5.34     15.09 o 
   7   8   0        6.43        4.91     13.87 o 
   8   8   0        2.54       10.33     16.15 o 
   1   9   0        7.62        8.01     14.42 o 
   2   9   0      295.45      298.79      6.63 o 
   3   9   0        5.21        5.09     14.36 o 
   4   9   0       66.75       41.34     11.47 o 
   5   9   0       37.21       34.69      4.53 o 
   6   9   0       12.35       13.57     16.06 o 
   7   9   0        3.01       15.86     16.27 o 
   0  10   0        3.21        5.08     14.38 o 
   1  10   0        9.08        9.91      5.51 o 
   2  10   0      749.23      718.77     28.75 o 
   3  10   0      112.90      102.67      5.18 o 
   4  10   0      725.50      779.45     16.81 o 
   5  10   0        0.00        5.62     15.90 o 
   6  10   0       13.37       13.84      4.84 o 
   1  11   0      105.04       90.87      4.90 o 
   2  11   0        3.97        5.52      4.17 o 
   3  11   0        1.11        6.40      5.84 o 
   4  11   0       11.10       13.21     15.95 o 
   5  11   0        5.06       15.36      4.94 o 
   0  12   0      289.85      277.56      6.98 o 
   1  12   0        0.16        6.17      9.60 o 
   2  12   0       16.52       15.53      4.81 o 
   3  12   0       51.28       41.39      6.41 o 
   4  12   0       23.96       25.62      5.31 o 
   1  13   0        0.91       12.45      6.52 o 
   2  13   0        0.48       12.17     16.63 o 
   1   0   1       34.91       34.39      1.35 o 
   2   0   1    11463.75    10646.66    173.01 o 
   3   0   1     2691.29     2573.39     33.95 o 
   4   0   1      192.46      183.36      4.24 o 
   5   0   1     1152.01     1082.68     19.37 o 
   6   0   1       60.48       60.21      3.56 o 
   7   0   1        1.04        4.88     13.79 o 
   8   0   1       25.53       28.78     12.57 o 
   9   0   1        0.40        7.53     13.94 o 
  10   0   1        5.33       10.50     16.81 o 
 -10   1   1        3.88        6.28     25.14 o 
  -9   1   1        3.22       31.29     18.77 o 
  -8   1   1       28.84       35.17     18.44 o 
  -7   1   1       70.97       73.49      6.26 o 
  -6   1   1      145.10      141.49      5.84 o 
  -5   1   1        9.33        3.23     12.89 o 
  -4   1   1      514.91      513.46     17.19 o 
  -3   1   1       21.72        7.19     11.45 o 
  -2   1   1     2319.68     2266.53     39.31 o 
  -1   1   1      127.70      142.09      4.39 o 
   0   1   1       20.48       17.57      1.03 o 
   1   1   1      127.60      134.18      4.37 o 
   2   1   1     2322.21     2213.08     39.02 o 
   3   1   1       21.64       28.82      3.07 o 
   4   1   1      515.00      517.05     17.24 o 
   5   1   1        9.36        3.25     13.01 o 
   6   1   1      145.16      147.95      5.97 o 
   7   1   1       70.94       74.74      6.19 o 
   8   1   1       28.80       10.56     19.26 o 
   9   1   1        3.22       16.68     17.95 o 
  10   1   1        3.87        5.57     22.29 o 
 -10   2   1       33.28       24.48     25.21 o 
  -9   2   1       39.48       19.04     22.29 o 
  -8   2   1      111.05      113.56      7.08 o 
  -7   2   1       45.23       47.95      5.75 o 
  -6   2   1      100.22      104.85      5.77 o 
  -5   2   1       71.72       66.90      4.41 o 
  -4   2   1      115.53      123.40      4.57 o 
  -3   2   1     1569.56     1424.01     35.39 o 
  -2   2   1     6461.71     6242.27     84.07 o 
  -1   2   1     2537.98     2463.23     39.20 o 
   0   2   1      750.33      684.11     37.07 o 
   1   2   1     2537.68     2457.75     39.24 o 
   2   2   1     6460.72     6276.42     84.32 o 
   3   2   1     1568.10     1533.45     36.75 o 
   4   2   1      115.31      123.27      4.41 o 
   5   2   1       71.92       69.89      4.50 o 
   6   2   1      100.13      106.05      5.66 o 
   7   2   1       45.28       34.61      5.90 o 
   8   2   1      111.09      117.88      6.95 o 
   9   2   1       39.47       29.62     23.36 o 
  10   2   1       33.27       41.60     23.10 o 
  -9   3   1       95.51      112.16      8.31 o 
  -8   3   1      132.50      127.30      7.26 o 
  -7   3   1       50.10       48.42      5.99 o 
  -6   3   1       33.61       36.75      5.21 o 
  -5   3   1       86.56       95.25      5.12 o 
  -4   3   1       35.41       38.80      3.88 o 
  -3   3   1      132.86      130.09      4.41 o 
  -2   3   1     1218.21     1172.86     30.65 o 
  -1   3   1     3100.28     2981.05     48.82 o 
   0   3   1       33.40       43.41      2.24 o 
   1   3   1     3098.43     2973.10     49.00 o 
   2   3   1     1218.22     1155.42     30.24 o 
   3   3   1      132.75      138.57      4.48 o 
   4   3   1       35.39       36.64      3.76 o 
   5   3   1       86.59       79.84      5.01 o 
   6   3   1       33.64       30.85      5.19 o 
   7   3   1       50.07       52.76      6.04 o 
   8   3   1      132.59      122.40      7.37 o 
   9   3   1       95.51      112.36      8.31 o 
  -9   4   1       60.34       70.24      7.51 o 
  -8   4   1       58.96       56.43      6.73 o 
  -7   4   1      466.14      478.05     13.83 o 
  -6   4   1       41.38       12.76     20.69 o 
  -5   4   1       19.17       21.00      4.57 o 
  -4   4   1      528.46      519.12     16.24 o 
  -3   4   1      968.98     1003.22     24.34 o 
  -2   4   1      125.64      131.80      4.37 o 
  -1   4   1     1942.51     1904.53     40.44 o 
   0   4   1       14.16        2.57      7.26 o 
   1   4   1     1941.67     1868.52     40.44 o 
   2   4   1      125.87      126.81      4.28 o 
   3   4   1      968.69      963.40     24.32 o 
   4   4   1      529.11      552.97     16.37 o 
   5   4   1       19.20       28.08      4.50 o 
   6   4   1       41.48       17.02     21.96 o 
   7   4   1      466.24      454.64     13.92 o 
   8   4   1       58.91       61.69      6.73 o 
   9   4   1       60.30       53.38      7.62 o 
  -9   5   1       38.79       25.52     25.32 o 
  -8   5   1       22.30        5.52     22.05 o 
  -7   5   1       48.50       40.33      6.32 o 
  -6   5   1      186.13      177.72      7.86 o 
  -5   5   1       72.02       76.26      5.68 o 
  -4   5   1      200.81      191.98      6.35 o 
  -3   5   1      337.15      345.89     10.60 o 
  -2   5   1       39.24       41.91      3.81 o 
  -1   5   1      340.50      355.83     10.38 o 
   0   5   1        3.45        6.08      2.09 o 
   1   5   1      340.97      347.12     10.51 o 
   2   5   1       39.04       47.55      3.79 o 
   3   5   1      337.47      343.40     10.73 o 
   4   5   1      200.67      200.22      6.30 o 
   5   5   1       72.04       68.66      5.77 o 
   6   5   1      185.97      177.72      7.79 o 
   7   5   1       48.59       50.09      6.10 o 
   8   5   1       22.33       20.62      6.28 o 
   9   5   1       38.76        6.35     25.43 o 
  -9   6   1       23.16        7.06     28.22 o 
  -8   6   1       23.12       14.88     23.36 o 
  -7   6   1       33.62       30.71      6.15 o 
  -6   6   1      163.45      171.64      7.68 o 
  -5   6   1      599.41      597.44     19.29 o 
  -4   6   1       17.85        4.25     16.97 o 
  -3   6   1      363.35      356.29     13.07 o 
  -2   6   1       78.97       72.49      4.50 o 
  -1   6   1      189.61      203.82      6.57 o 
   0   6   1     2323.01     2378.33     39.85 o 
   1   6   1      189.65      206.05      6.57 o 
   2   6   1       78.92       83.03      4.39 o 
   3   6   1      363.75      328.34     12.94 o 
   4   6   1       17.78       19.46      4.61 o 
   5   6   1      599.70      573.79     18.42 o 
   6   6   1      163.55      166.85      7.62 o 
   7   6   1       33.60       27.26      6.24 o 
   8   6   1       23.05        6.04     24.12 o 
   9   6   1       23.14        6.81     27.26 o 
  -8   7   1        0.53        5.61     22.40 o 
  -7   7   1       15.76        5.52     22.14 o 
  -6   7   1       24.37       25.75      5.92 o 
  -5   7   1       39.14       33.56      6.32 o 
  -4   7   1       34.08       31.49      5.86 o 
  -3   7   1      385.28      381.95     12.16 o 
  -2   7   1      357.38      357.79     12.27 o 
  -1   7   1      309.73      307.52     10.91 o 
   0   7   1        1.77        3.53      9.98 o 
   1   7   1      309.31      337.01     11.29 o 
   2   7   1      357.64      362.06     12.03 o 
   3   7   1      385.19      375.69     12.09 o 
   4   7   1       34.03       30.58      5.75 o 
   5   7   1       39.10       29.11      6.12 o 
   6   7   1       24.39       22.18      5.90 o 
   7   7   1       15.78       12.25      6.17 o 
   8   7   1        0.52        5.26     21.00 o 
  -8   8   1        5.97       38.64     22.65 o 
  -7   8   1        7.89        5.55     22.18 o 
  -6   8   1       26.04        5.10     20.40 o 
  -5   8   1      117.91      124.61      7.35 o 
  -4   8   1      198.20      189.35      7.91 o 
  -3   8   1       55.04       63.76      6.37 o 
  -2   8   1       40.08        4.63     18.55 o 
  -1   8   1      249.07      252.02      8.13 o 
   0   8   1        4.40        7.35      3.13 o 
   1   8   1      248.73      240.17      8.08 o 
   2   8   1       39.98       32.96      5.12 o 
   3   8   1       54.94       49.04      6.28 o 
   4   8   1      197.99      179.10      7.66 o 
   5   8   1      117.84      112.34      7.10 o 
   6   8   1       26.00       22.83      6.24 o 
   7   8   1        7.89        6.28     25.14 o 
   8   8   1        5.98        5.17     20.62 o 
  -7   9   1        4.65       11.67     22.00 o 
  -6   9   1       46.51       50.24      6.70 o 
  -5   9   1        1.52       16.95     20.38 o 
  -4   9   1       46.33       12.14     21.31 o 
  -3   9   1       36.26       36.17      6.28 o 
  -2   9   1       55.64       57.01      6.46 o 
  -1   9   1      193.16      185.25      7.77 o 
   0   9   1       96.50       92.12      4.47 o 
   1   9   1      192.86      193.22      7.77 o 
   2   9   1       55.76       63.27      6.53 o 
   3   9   1       36.32       31.60      6.19 o 
   4   9   1       46.36       40.91      6.08 o 
   5   9   1        1.51       13.18     19.11 o 
   6   9   1       46.51       51.29      6.86 o 
   7   9   1        4.64       21.00     19.38 o 
  -6  10   1       20.98        6.48     25.95 o 
  -5  10   1       13.11        8.82      6.24 o 
  -4  10   1       39.09       33.54      6.50 o 
  -3  10   1      137.13      142.00      7.73 o 
  -2  10   1      270.34      260.79      9.04 o 
  -1  10   1       43.12       42.56      6.04 o 
   0  10   1       47.36       44.80      4.26 o 
   1  10   1       42.98       50.38      5.95 o 
   2  10   1      270.52      256.99      8.98 o 
   3  10   1      137.13      139.75      7.71 o 
   4  10   1       39.08       37.66      6.64 o 
   5  10   1       13.15        8.13      6.30 o 
   6  10   1       20.97        5.88     23.56 o 
  -5  11   1        6.82        6.39     25.59 o 
  -4  11   1       58.25       18.95     26.06 o 
  -3  11   1        6.45        6.04     24.14 o 
  -2  11   1        0.23        5.03     20.11 o 
  -1  11   1       28.06        5.35     21.34 o 
   0  11   1      108.10      105.39      5.11 o 
   1  11   1       28.12        5.52     22.05 o 
   2  11   1        0.24        5.79     23.14 o 
   3  11   1        6.48        6.59     26.32 o 
   4  11   1       58.19       58.80      7.64 o 
   5  11   1        6.83       15.34      6.99 o 
  -4  12   1       12.69        6.26     24.99 o 
  -3  12   1        7.82        5.19     20.73 o 
  -2  12   1       31.70       40.22      6.79 o 
  -1  12   1        1.39        5.77     23.07 o 
   0  12   1        0.16        5.47     15.45 o 
   1  12   1        1.39        5.37     21.49 o 
   2  12   1       31.78       32.05      7.06 o 
   3  12   1        7.84        6.61     26.44 o 
   4  12   1       12.66        5.26     20.98 o 
  -2  13   1        2.75        6.39     25.54 o 
  -1  13   1       34.90        6.55     26.21 o 
   0  13   1       17.01        6.27     17.72 o 
   1  13   1       34.93        7.46     29.80 o 
   2  13   1        2.75        6.48     25.88 o 
   0   0   2       23.50       26.46      1.24 o 
   1   0   2     5084.85     4469.82     60.38 o 
   2   0   2    11010.88    10485.83    332.11 o 
   3   0   2        2.24        2.41      6.83 o 
   4   0   2     1417.47     1411.51     27.05 o 
   5   0   2       89.14       87.74      3.20 o 
   6   0   2      151.13      143.03      4.20 o 
   7   0   2      109.09      101.35      4.73 o 
   8   0   2        2.08        4.47     12.63 o 
   9   0   2        1.51        5.37     15.15 o 
  10   0   2        4.66        5.30     14.98 o 
 -10   1   2        0.22        5.86     23.41 o 
  -9   1   2        7.55       23.03     21.05 o 
  -8   1   2        6.30        5.12     20.44 o 
  -7   1   2       42.19       19.58     22.78 o 
  -6   1   2       25.28       25.88      4.72 o 
  -5   1   2      153.95      160.62      5.28 o 
  -4   1   2     1026.71      947.59     23.81 o 
  -3   1   2      197.17      210.64      7.06 o 
  -2   1   2     7039.87     6769.85     87.35 o 
  -1   1   2     7610.23     7404.60    173.67 o 
   0   1   2     1726.04     1663.58     27.53 o 
   1   1   2     7606.62     7497.65    175.12 o 
   2   1   2     7037.36     6622.80     85.81 o 
   3   1   2      196.82      214.80      7.19 o 
   4   1   2     1027.39      983.45     23.72 o 
   5   1   2      154.16      155.36      5.28 o 
   6   1   2       25.23       23.76      4.79 o 
   7   1   2       42.27       50.71      5.90 o 
   8   1   2        6.29        4.70     18.77 o 
   9   1   2        7.54       37.68     21.16 o 
  10   1   2        0.22        5.50     21.98 o 
 -10   2   2        5.45        6.08     24.32 o 
  -9   2   2        1.66        5.55     22.16 o 
  -8   2   2       10.90       21.56     21.56 o 
  -7   2   2      100.21       96.46      6.55 o 
  -6   2   2      109.57      105.92      5.84 o 
  -5   2   2      240.60      279.03      8.22 o 
  -4   2   2      724.38      732.16     21.09 o 
  -3   2   2     1152.69     1213.46     32.96 o 
  -2   2   2     5053.07     5163.93     73.45 o 
  -1   2   2    10428.59    10449.68    235.92 o 
   0   2   2      795.82      685.91     12.91 o 
   1   2   2    10430.60    10159.18    232.49 o 
   2   2   2     5049.88     5069.68     72.51 o 
   3   2   2     1153.86     1191.37     32.47 o 
   4   2   2      724.31      720.22     21.07 o 
   5   2   2      240.63      260.82      8.15 o 
   6   2   2      109.52       96.72      5.88 o 
   7   2   2      100.28       90.58      6.41 o 
   8   2   2       10.87       14.36     19.84 o 
   9   2   2        1.66        4.72     18.86 o 
  10   2   2        5.46        5.86     23.43 o 
  -9   3   2       29.29       34.77     22.36 o 
  -8   3   2       19.52        5.59     22.38 o 
  -7   3   2        9.51        6.61      5.48 o 
  -6   3   2       20.18       10.85     17.97 o 
  -5   3   2       78.42       74.23      4.86 o 
  -4   3   2     1054.51     1038.46     26.17 o 
  -3   3   2     2072.77     2128.23     46.90 o 
  -2   3   2      196.98      202.07      6.95 o 
  -1   3   2     2638.32     2597.48     45.50 o 
   0   3   2     1752.16     1727.69     43.97 o 
   1   3   2     2636.83     2625.58     45.86 o 
   2   3   2      196.69      188.08      6.95 o 
   3   3   2     2072.87     2134.97     47.68 o 
   4   3   2     1053.49     1056.38     26.35 o 
   5   3   2       78.49       67.57      4.94 o 
   6   3   2       20.22       14.90     15.50 o 
   7   3   2        9.53        9.53      5.39 o 
   8   3   2       19.50        5.88     23.50 o 
   9   3   2       29.28       32.58     23.50 o 
  -9   4   2       19.92        5.66     22.63 o 
  -8   4   2       17.97        5.14     20.56 o 
  -7   4   2       68.11       73.05      6.32 o 
  -6   4   2       47.74       44.56      5.84 o 
  -5   4   2      186.74      179.68      6.37 o 
  -4   4   2      249.82      250.33      7.51 o 
  -3   4   2     3109.52     3284.12     63.63 o 
  -2   4   2      583.79      588.42     17.51 o 
  -1   4   2       82.10       84.90      3.65 o 
   0   4   2        2.35        3.07      2.69 o 
   1   4   2       82.13       87.88      3.63 o 
   2   4   2      584.11      562.19     16.97 o 
   3   4   2     3108.24     3194.01     62.87 o 
   4   4   2      250.01      255.74      7.48 o 
   5   4   2      186.95      188.21      6.32 o 
   6   4   2       47.71       58.82      5.75 o 
   7   4   2       68.12       67.79      6.30 o 
   8   4   2       17.97        5.17     20.65 o 
   9   4   2       19.89       29.13     22.07 o 
  -9   5   2        5.70        6.17     24.65 o 
  -8   5   2       44.55       26.30     20.53 o 
  -7   5   2       15.15        5.35     21.36 o 
  -6   5   2       52.75       65.72      6.55 o 
  -5   5   2      115.65      124.03      6.19 o 
  -4   5   2      562.80      560.61     17.93 o 
  -3   5   2       96.30       99.60      4.68 o 
  -2   5   2      738.19      836.32     22.87 o 
  -1   5   2      593.66      632.48     18.86 o 
   0   5   2      979.65     1011.96     22.03 o 
   1   5   2      593.62      657.13     18.86 o 
   2   5   2      739.33      860.69     22.87 o 
   3   5   2       96.46       95.79      4.59 o 
   4   5   2      563.28      586.89     18.46 o 
   5   5   2      115.60      111.69      5.95 o 
   6   5   2       52.60       77.26      6.24 o 
   7   5   2       15.12        9.67      5.81 o 
   8   5   2       44.59       43.34      6.61 o 
   9   5   2        5.69       30.29     21.47 o 
  -9   6   2        0.96       31.67     21.65 o 
  -8   6   2       30.67       36.64      6.75 o 
  -7   6   2       22.88        5.50     22.03 o 
  -6   6   2       50.76       53.43      6.50 o 
  -5   6   2       17.52       15.86     19.93 o 
  -4   6   2        7.11       14.92     16.97 o 
  -3   6   2      115.12      120.15      5.37 o 
  -2   6   2       65.21       67.30      4.39 o 
  -1   6   2      570.09      564.44     19.62 o 
   0   6   2      482.34      492.22     10.83 o 
   1   6   2      570.38      577.91     19.91 o 
   2   6   2       65.17       62.25      4.34 o 
   3   6   2      114.87      124.92      5.26 o 
   4   6   2        7.09        4.52     18.06 o 
   5   6   2       17.42       11.54     20.69 o 
   6   6   2       50.73       45.88      6.55 o 
   7   6   2       22.96       15.12     20.36 o 
   8   6   2       30.67       37.99      6.93 o 
   9   6   2        0.95       26.79     19.64 o 
  -8   7   2        1.00       15.81     21.56 o 
  -7   7   2       21.35        6.26     24.99 o 
  -6   7   2       19.29       19.62     20.42 o 
  -5   7   2       92.32      101.62      7.04 o 
  -4   7   2       19.37        5.37     21.49 o 
  -3   7   2      256.21      256.99      7.73 o 
  -2   7   2      126.37      124.85      5.43 o 
  -1   7   2      158.62      161.04      5.72 o 
   0   7   2     1053.69     1133.00     20.78 o 
   1   7   2      158.63      152.20      5.68 o 
   2   7   2      126.57      121.09      5.52 o 
   3   7   2      256.10      263.18      7.75 o 
   4   7   2       19.38       12.49      5.55 o 
   5   7   2       92.24      101.09      6.99 o 
   6   7   2       19.36       11.89      5.77 o 
   7   7   2       21.33        5.77     23.03 o 
   8   7   2        1.00       22.61     24.54 o 
  -8   8   2       10.53       17.17      7.37 o 
  -7   8   2        9.37       28.24     27.22 o 
  -6   8   2       66.70       68.93      6.75 o 
  -5   8   2      167.43      158.99      7.91 o 
  -4   8   2      106.97      102.27      6.90 o 
  -3   8   2      765.24      851.62     29.82 o 
  -2   8   2      403.65      389.59     12.67 o 
  -1   8   2       84.24       86.32      5.68 o 
   0   8   2      302.19      292.42      6.37 o 
   1   8   2       84.16       82.40      5.55 o 
   2   8   2      403.72      415.91     12.74 o 
   3   8   2      765.07      756.99     28.93 o 
   4   8   2      107.00      101.60      7.04 o 
   5   8   2      167.25      155.07      7.62 o 
   6   8   2       66.72       72.31      6.90 o 
   7   8   2        9.36       26.08     21.94 o 
   8   8   2       10.52       13.87      6.95 o 
  -7   9   2        0.75        5.97     23.87 o 
  -6   9   2        3.05        5.75     22.96 o 
  -5   9   2       93.49      101.51      7.37 o 
  -4   9   2        3.18        4.52     18.11 o 
  -3   9   2      250.23      258.57      8.62 o 
  -2   9   2       57.81       65.41      6.30 o 
  -1   9   2       61.75       69.80      6.28 o 
   0   9   2        2.25       11.10     12.75 o 
   1   9   2       61.63       60.20      6.28 o 
   2   9   2       57.65       50.29      6.57 o 
   3   9   2      250.34      252.78      8.57 o 
   4   9   2        3.18        5.26     21.07 o 
   5   9   2       93.59      100.09      7.13 o 
   6   9   2        3.04        5.03     20.13 o 
   7   9   2        0.75       35.12     20.29 o 
  -6  10   2        1.90       13.03      6.64 o 
  -5  10   2        6.42        5.86     23.45 o 
  -4  10   2       25.71        5.21     20.80 o 
  -3  10   2      126.00      125.74      7.39 o 
  -2  10   2      128.11      135.52      7.30 o 
  -1  10   2      152.18      147.08      7.51 o 
   0  10   2      148.46      143.58      5.19 o 
   1  10   2      152.30      149.82      7.51 o 
   2  10   2      128.23      121.04      7.26 o 
   3  10   2      126.18      128.01      7.37 o 
   4  10   2       25.71       11.45     20.36 o 
   5  10   2        6.46       12.49     23.36 o 
   6  10   2        1.90        3.32      6.59 o 
  -5  11   2        9.83       13.72     23.79 o 
  -4  11   2       22.24       14.81     23.27 o 
  -3  11   2       16.74       17.91      6.39 o 
  -2  11   2      229.41      216.83      8.66 o 
  -1  11   2       62.21       62.51      6.75 o 
   0  11   2      192.95      186.54      5.81 o 
   1  11   2       62.42       65.77      6.70 o 
   2  11   2      229.45      218.59      8.71 o 
   3  11   2       16.72       20.11      6.41 o 
   4  11   2       22.25       35.37      6.77 o 
   5  11   2        9.82        4.16      7.15 o 
  -4  12   2       14.17        6.21     24.85 o 
  -3  12   2        6.84        5.88     23.47 o 
  -2  12   2        4.32        4.92     19.67 o 
  -1  12   2       18.83       17.53      6.70 o 
   0  12   2       91.82       82.12      9.45 o 
   1  12   2       18.86       23.05      6.86 o 
   2  12   2        4.31        5.19     20.80 o 
   3  12   2        6.82       22.18     22.18 o 
   4  12   2       14.19        6.24     24.97 o 
  -2  13   2        1.83        5.72     22.92 o 
  -1  13   2       12.02       16.39     24.45 o 
   0  13   2        1.85       12.98     16.00 o 
   1  13   2       11.98       14.05     21.47 o 
   2  13   2        1.84       19.13     22.92 o 
   1   0   3      730.87      699.10     12.57 o 
   2   0   3      937.25      907.07     17.26 o 
   3   0   3      196.13      202.78      4.92 o 
   4   0   3      921.34      884.20     16.05 o 
   5   0   3       18.23       15.38      2.65 o 
   6   0   3       20.33       14.97     12.03 o 
   7   0   3        1.34        6.35      3.54 o 
   8   0   3       97.94       85.13      4.67 o 
   9   0   3        3.41       27.94     14.37 o 
  10   0   3        1.13        9.77      7.86 o 
 -10   1   3       10.94       14.63     19.82 o 
  -9   1   3        8.75       12.65     19.31 o 
  -8   1   3        2.61        5.26     21.07 o 
  -7   1   3       47.15       46.12      5.70 o 
  -6   1   3      335.47      330.41      8.82 o 
  -5   1   3      118.13      122.78      5.01 o 
  -4   1   3      908.15      927.32     23.32 o 
  -3   1   3      388.42      356.36     11.29 o 
  -2   1   3     5762.47     5581.83     76.48 o 
  -1   1   3       58.14       56.61      2.76 o 
   0   1   3        0.01        1.81      5.16 o 
   1   1   3       58.58       58.51      2.74 o 
   2   1   3     5763.68     5413.21     74.72 o 
   3   1   3      388.30      363.15     11.25 o 
   4   1   3      907.88      927.72     23.32 o 
   5   1   3      118.05      114.23      4.88 o 
   6   1   3      335.20      326.27      8.62 o 
   7   1   3       47.17       52.20      5.68 o 
   8   1   3        2.61        5.63     22.52 o 
   9   1   3        8.75        5.77     23.10 o 
  10   1   3       10.93        6.44     25.70 o 
  -9   2   3       38.11       27.59      7.06 o 
  -8   2   3        8.00        5.97     23.87 o 
  -7   2   3      132.50      128.62      6.88 o 
  -6   2   3        3.96        4.12     16.53 o 
  -5   2   3       18.64       15.03      4.08 o 
  -4   2   3      248.53      245.72      8.22 o 
  -3   2   3      625.20      619.83     17.77 o 
  -2   2   3     4672.89     4540.27     67.99 o 
  -1   2   3     2199.68     2178.91     38.31 o 
   0   2   3        0.08        2.49      7.05 o 
   1   2   3     2196.58     2091.30     37.28 o 
   2   2   3     4672.50     4575.57     68.44 o 
   3   2   3      625.85      639.20     17.88 o 
   4   2   3      248.23      251.51      8.22 o 
   5   2   3       18.68        8.55      4.19 o 
   6   2   3        3.95        4.37     17.44 o 
   7   2   3      132.36      133.27      6.90 o 
   8   2   3        7.98       17.51      5.48 o 
   9   2   3       38.12       38.26      6.73 o 
  -9   3   3       92.25      100.75      8.31 o 
  -8   3   3       17.70       15.97      5.57 o 
  -7   3   3        3.99        4.21     16.88 o 
  -6   3   3        6.16        4.52      4.99 o 
  -5   3   3      111.01      115.63      5.55 o 
  -4   3   3     1078.97     1042.44     26.77 o 
  -3   3   3      117.19      121.40      4.30 o 
  -2   3   3      876.36      892.31     27.22 o 
  -1   3   3     1085.37     1009.79     26.70 o 
   0   3   3        3.86        1.88      2.77 o 
   1   3   3     1087.00     1049.30     27.75 o 
   2   3   3      875.35      907.73     27.37 o 
   3   3   3      117.25      117.48      4.28 o 
   4   3   3     1079.43     1078.08     26.84 o 
   5   3   3      111.08      121.87      5.37 o 
   6   3   3        6.24        4.08     16.32 o 
   7   3   3        4.00        1.38      5.50 o 
   8   3   3       17.72        4.19      5.92 o 
   9   3   3       92.21       90.42      8.40 o 
  -9   4   3        3.32        6.39     25.61 o 
  -8   4   3      181.89      192.15      8.44 o 
  -7   4   3       60.95       69.35      6.21 o 
  -6   4   3      233.80      223.56      8.24 o 
  -5   4   3        7.80        7.15      4.52 o 
  -4   4   3      706.32      744.88     23.25 o 
  -3   4   3       22.77       20.87      3.72 o 
  -2   4   3       16.96       10.22     11.09 o 
  -1   4   3     1330.99     1372.50     34.74 o 
   0   4   3      331.46      309.79      7.42 o 
   1   4   3     1330.60     1380.27     34.70 o 
   2   4   3       16.95       13.10      3.18 o 
   3   4   3       22.79       22.74      3.65 o 
   4   4   3      706.27      681.34     22.87 o 
   5   4   3        7.75       10.16      4.63 o 
   6   4   3      233.87      235.92      8.08 o 
   7   4   3       60.93       63.90      6.39 o 
   8   4   3      181.98      166.59      8.26 o 
   9   4   3        3.32        4.81     19.26 o 
  -9   5   3        8.63        6.17     24.68 o 
  -8   5   3       48.85       46.86     24.88 o 
  -7   5   3       22.58       17.71     21.09 o 
  -6   5   3      110.24      117.46      6.73 o 
  -5   5   3       65.46       64.81      5.81 o 
  -4   5   3      117.64      123.43      5.59 o 
  -3   5   3       22.53        3.61     14.45 o 
  -2   5   3      357.56      372.68     10.73 o 
  -1   5   3     1138.59     1125.40     34.48 o 
   0   5   3      135.19      137.16      6.99 o 
   1   5   3     1139.27     1173.62     34.81 o 
   2   5   3      357.81      369.90     10.62 o 
   3   5   3       22.51       12.83     13.27 o 
   4   5   3      117.44      113.85      5.52 o 
   5   5   3       65.43       64.19      5.70 o 
   6   5   3      110.51      109.91      6.95 o 
   7   5   3       22.59        5.06     20.24 o 
   8   5   3       48.82       48.40      6.77 o 
   9   5   3        8.63       28.11     23.65 o 
  -9   6   3       11.21        5.84     23.36 o 
  -8   6   3       10.63        5.57     22.29 o 
  -7   6   3       64.69       58.35      6.50 o 
  -6   6   3       13.52       27.44      5.72 o 
  -5   6   3      157.21      157.21      7.57 o 
  -4   6   3       60.89       66.95      5.32 o 
  -3   6   3        8.40       15.72     16.12 o 
  -2   6   3        1.83        3.27     13.10 o 
  -1   6   3     1139.72     1184.64     28.33 o 
   0   6   3      920.14      937.39     17.66 o 
   1   6   3     1138.75     1168.52     28.17 o 
   2   6   3        1.81        3.16     12.67 o 
   3   6   3        8.44        3.72     14.85 o 
   4   6   3       60.82       66.46      5.21 o 
   5   6   3      157.49      163.16      7.37 o 
   6   6   3       13.54       27.99      5.48 o 
   7   6   3       64.70       67.39      6.93 o 
   8   6   3       10.62        5.77     23.12 o 
   9   6   3       11.20       22.05     25.81 o 
  -8   7   3       22.46       31.83     21.09 o 
  -7   7   3      134.86      123.60      8.08 o 
  -6   7   3        7.55        5.35     21.34 o 
  -5   7   3      176.27      184.36      7.88 o 
  -4   7   3       24.47        4.97     19.89 o 
  -3   7   3       18.50       10.87      5.10 o 
  -2   7   3        1.64        4.32     17.26 o 
  -1   7   3        7.07       10.60      4.12 o 
   0   7   3      155.76      181.06      4.18 o 
   1   7   3        7.00        6.66      4.12 o 
   2   7   3        1.66        3.70     14.79 o 
   3   7   3       18.51       15.39      4.86 o 
   4   7   3       24.40       28.53      5.75 o 
   5   7   3      176.37      176.39      7.62 o 
   6   7   3        7.53       22.03      5.39 o 
   7   7   3      134.82      130.20      8.04 o 
   8   7   3       22.45        6.57     26.32 o 
  -8   8   3       21.69        5.88     23.50 o 
  -7   8   3       19.13       21.87     24.34 o 
  -6   8   3       68.55       59.17      6.86 o 
  -5   8   3       24.47       17.53     21.76 o 
  -4   8   3       34.51       15.79     22.45 o 
  -3   8   3      121.98      123.56      6.81 o 
  -2   8   3       82.87       80.24      5.77 o 
  -1   8   3       23.47       23.85      5.01 o 
   0   8   3      161.50      152.83      4.45 o 
   1   8   3       23.42       28.11      4.94 o 
   2   8   3       82.89       72.72      5.86 o 
   3   8   3      122.28      129.91      6.84 o 
   4   8   3       34.58       23.70     24.01 o 
   5   8   3       24.35        5.21     20.82 o 
   6   8   3       68.51       58.04      6.55 o 
   7   8   3       19.16        6.73     26.86 o 
   8   8   3       21.65       31.67     26.12 o 
  -7   9   3        7.09        6.04     24.10 o 
  -6   9   3       45.57       34.77      7.42 o 
  -5   9   3       33.26       29.06      6.30 o 
  -4   9   3       35.03       37.06      6.10 o 
  -3   9   3       74.37       79.62      6.61 o 
  -2   9   3      309.37      309.97      9.78 o 
  -1   9   3      106.79       98.62      6.68 o 
   0   9   3       29.89       25.55      4.11 o 
   1   9   3      106.52       96.41      6.95 o 
   2   9   3      309.61      304.16      9.80 o 
   3   9   3       74.34       75.01      6.68 o 
   4   9   3       35.11       38.95      6.24 o 
   5   9   3       33.33       28.73      6.46 o 
   6   9   3       45.52       42.40      6.93 o 
   7   9   3        7.06       28.08     24.32 o 
  -6  10   3        1.03        5.72     22.87 o 
  -5  10   3        8.94        5.97     23.87 o 
  -4  10   3      124.75      114.12      7.57 o 
  -3  10   3       22.42        5.52     22.09 o 
  -2  10   3       91.66       87.28      6.70 o 
  -1  10   3      167.98      176.23      7.82 o 
   0  10   3        0.13        5.54     15.66 o 
   1  10   3      167.93      164.16      7.62 o 
   2  10   3       91.72       79.26      6.79 o 
   3  10   3       22.48       27.10      6.08 o 
   4  10   3      124.70      109.17      7.73 o 
   5  10   3        8.97        5.23     20.96 o 
   6  10   3        1.02        6.08     24.32 o 
  -5  11   3        8.01        5.92     23.70 o 
  -4  11   3       14.72       17.62      6.99 o 
  -3  11   3       85.01       76.19      7.37 o 
  -2  11   3       32.56       35.21      6.35 o 
  -1  11   3       86.56       96.66      7.08 o 
   0  11   3        0.62        9.19     14.11 o 
   1  11   3       86.62       84.43      6.95 o 
   2  11   3       32.47       39.40      6.24 o 
   3  11   3       84.96       80.11      7.13 o 
   4  11   3       14.68       17.42      7.08 o 
   5  11   3        8.04        5.70     22.78 o 
  -4  12   3        7.58        6.84      6.99 o 
  -3  12   3       13.78        5.77     23.07 o 
  -2  12   3       22.23       29.44      6.57 o 
  -1  12   3        8.85        6.26     25.05 o 
   0  12   3        0.00       11.69     14.63 o 
   1  12   3        8.84        4.86     19.44 o 
   2  12   3       22.25       15.30      6.81 o 
   3  12   3       13.77       13.38     22.54 o 
   4  12   3        7.55        5.70     22.81 o 
  -2  13   3        0.99        5.68      7.13 o 
  -1  13   3        6.01       17.77      6.86 o 
   0  13   3       10.24       20.43      5.11 o 
   1  13   3        6.01        1.78      7.15 o 
   2  13   3        1.01       19.22     23.79 o 
   0   0   4     5053.84     4315.78     39.94 o 
   1   0   4     8034.74     7450.89    135.40 o 
   2   0   4     5189.96     4741.00     48.36 o 
   3   0   4        6.10        4.01      2.73 o 
   4   0   4     1053.67      979.88     17.06 o 
   5   0   4      313.00      296.95      6.27 o 
   6   0   4       57.02       60.51      3.61 o 
   7   0   4       17.97       20.73      3.73 o 
   8   0   4       41.34       40.55      8.20 o 
   9   0   4       16.00       22.58     14.97 o 
  10   0   4       28.47        6.25     17.66 o 
 -10   1   4        3.98       31.96     23.45 o 
  -9   1   4        3.83       23.38     19.38 o 
  -8   1   4       21.10       13.81      5.75 o 
  -7   1   4       64.19       64.07      6.04 o 
  -6   1   4      126.24      107.77      5.88 o 
  -5   1   4       14.24        3.56     14.28 o 
  -4   1   4      347.72      378.56     11.22 o 
  -3   1   4      413.65      416.58     11.92 o 
  -2   1   4     4983.49     4713.99     68.80 o 
  -1   1   4     9782.55     9585.81    229.61 o 
   0   1   4      630.18      505.32     11.34 o 
   1   1   4     9779.74     9651.58    230.77 o 
   2   1   4     4985.49     4753.39     69.24 o 
   3   1   4      413.95      419.70     12.14 o 
   4   1   4      347.99      379.86     11.38 o 
   5   1   4       14.19        3.83     15.32 o 
   6   1   4      126.25      113.29      5.81 o 
   7   1   4       64.16       75.37      5.95 o 
   8   1   4       21.08       12.00      5.55 o 
   9   1   4        3.82       21.27     23.67 o 
  10   1   4        3.98        6.21     24.83 o 
  -9   2   4       45.75        6.73     26.93 o 
  -8   2   4        8.64        5.23     20.93 o 
  -7   2   4       11.75        5.06     20.22 o 
  -6   2   4       14.38        4.59     18.37 o 
  -5   2   4      312.09      303.76      8.98 o 
  -4   2   4     1370.75     1430.76     40.93 o 
  -3   2   4     1258.19     1274.91     35.10 o 
  -2   2   4     2031.74     2052.06     41.27 o 
  -1   2   4      391.43      392.68     12.58 o 
   0   2   4       53.52       48.90      2.21 o 
   1   2   4      391.29      401.86     12.61 o 
   2   2   4     2031.00     1998.41     40.64 o 
   3   2   4     1258.27     1305.29     35.57 o 
   4   2   4     1370.74     1436.15     41.67 o 
   5   2   4      312.27      301.15      8.89 o 
   6   2   4       14.41       18.71      4.86 o 
   7   2   4       11.74        5.08     20.29 o 
   8   2   4        8.66        4.54     18.20 o 
   9   2   4       45.74       48.22      7.42 o 
  -9   3   4       24.21       24.25     22.81 o 
  -8   3   4        5.41       24.43     20.67 o 
  -7   3   4       22.34        4.79     19.20 o 
  -6   3   4        0.05        4.70     18.82 o 
  -5   3   4      174.99      180.08      6.24 o 
  -4   3   4     1437.56     1374.15     41.25 o 
  -3   3   4     3327.93     3472.95     65.10 o 
  -2   3   4     1225.77     1251.70     32.81 o 
  -1   3   4     1400.50     1405.39     33.34 o 
   0   3   4       26.99       28.95      2.16 o 
   1   3   4     1401.64     1400.99     32.98 o 
   2   3   4     1226.56     1204.31     32.09 o 
   3   3   4     3329.80     3522.53     65.34 o 
   4   3   4     1437.26     1468.51     42.78 o 
   5   3   4      175.08      192.51      6.28 o 
   6   3   4        0.04        4.32     17.33 o 
   7   3   4       22.34       28.64      5.68 o 
   8   3   4        5.39       11.27     18.97 o 
   9   3   4       24.24       15.43     22.38 o 
  -9   4   4       15.18        5.99     23.96 o 
  -8   4   4       76.00       79.24      7.06 o 
  -7   4   4       58.83       63.94      6.44 o 
  -6   4   4      170.61      158.08      7.33 o 
  -5   4   4      390.54      386.38     11.87 o 
  -4   4   4      431.53      439.30     12.32 o 
  -3   4   4     1239.48     1349.23     39.73 o 
  -2   4   4      703.52      691.85     19.22 o 
  -1   4   4      252.71      256.74      7.44 o 
   0   4   4     2550.94     2493.14     34.46 o 
   1   4   4      252.95      248.46      7.28 o 
   2   4   4      704.15      735.93     19.89 o 
   3   4   4     1240.51     1378.78     40.69 o 
   4   4   4      431.57      426.63     12.29 o 
   5   4   4      390.02      372.08     11.87 o 
   6   4   4      170.65      167.83      7.33 o 
   7   4   4       58.81       58.42      6.39 o 
   8   4   4       75.90       71.13      6.88 o 
   9   4   4       15.19       15.92     22.38 o 
  -9   5   4        0.57        6.50     25.97 o 
  -8   5   4       17.44        5.03     20.16 o 
  -7   5   4       13.70        5.19     20.71 o 
  -6   5   4      123.50      121.87      7.19 o 
  -5   5   4      513.83      524.80     17.39 o 
  -4   5   4      755.93      778.69     25.75 o 
  -3   5   4       18.36       12.12     13.56 o 
  -2   5   4     1103.67     1227.18     38.04 o 
  -1   5   4      786.20      832.52     22.09 o 
   0   5   4      445.90      471.33      9.60 o 
   1   5   4      786.68      824.34     21.60 o 
   2   5   4     1103.36     1208.25     38.26 o 
   3   5   4       18.34        3.65     14.65 o 
   4   5   4      755.97      760.02     25.68 o 
   5   5   4      513.57      526.51     16.99 o 
   6   5   4      123.53      121.22      6.97 o 
   7   5   4       13.72       14.61      5.84 o 
   8   5   4       17.46        5.41     21.67 o 
   9   5   4        0.58       14.16     21.65 o 
  -8   6   4       42.59       45.46      7.26 o 
  -7   6   4      186.06      185.67      8.53 o 
  -6   6   4      224.91      219.06      8.37 o 
  -5   6   4       84.75       85.61      6.81 o 
  -4   6   4       12.43       22.36      4.81 o 
  -3   6   4      120.84      128.57      5.48 o 
  -2   6   4       96.66      103.78      5.03 o 
  -1   6   4     1934.99     1976.94     50.40 o 
   0   6   4      297.36      335.41      8.20 o 
   1   6   4     1934.74     2022.64     51.29 o 
   2   6   4       96.90      101.58      4.90 o 
   3   6   4      120.81      126.72      5.61 o 
   4   6   4       12.41        7.97      4.88 o 
   5   6   4       84.85       87.59      6.61 o 
   6   6   4      224.95      218.77      8.28 o 
   7   6   4      186.03      187.92      8.37 o 
   8   6   4       42.60       29.91      7.22 o 
  -8   7   4        9.20        5.70     22.81 o 
  -7   7   4       20.32        5.75     22.96 o 
  -6   7   4       26.58        5.19     20.71 o 
  -5   7   4      130.31      129.86      7.28 o 
  -4   7   4      204.75      214.60      7.93 o 
  -3   7   4       15.12       20.73      5.06 o 
  -2   7   4      183.09      184.07      6.41 o 
  -1   7   4      431.88      473.84     13.38 o 
   0   7   4       66.68       64.63      3.37 o 
   1   7   4      431.65      484.49     13.47 o 
   2   7   4      183.34      186.88      6.30 o 
   3   7   4       15.18        7.86      5.03 o 
   4   7   4      204.76      216.03      7.77 o 
   5   7   4      130.13      127.59      6.97 o 
   6   7   4       26.55       32.11      5.97 o 
   7   7   4       20.37        6.66     26.61 o 
   8   7   4        9.19       22.92      6.79 o 
  -8   8   4       23.36       17.19     27.66 o 
  -7   8   4       15.79        6.50     26.01 o 
  -6   8   4       20.43       21.02      6.37 o 
  -5   8   4      132.92      125.16      7.17 o 
  -4   8   4       96.66       93.20      6.61 o 
  -3   8   4      152.74      162.45      7.44 o 
  -2   8   4      143.32      141.84      6.48 o 
  -1   8   4      290.24      303.47      9.00 o 
   0   8   4       29.96       28.45     13.20 o 
   1   8   4      290.25      290.53      8.86 o 
   2   8   4      143.02      137.52      6.53 o 
   3   8   4      152.45      157.84      7.28 o 
   4   8   4       96.67       93.61      6.59 o 
   5   8   4      133.05      129.02      7.19 o 
   6   8   4       20.45       29.89      6.06 o 
   7   8   4       15.80        6.17     24.65 o 
   8   8   4       23.34        6.08     24.30 o 
  -7   9   4       10.25        6.70     26.81 o 
  -6   9   4        4.23       12.72     21.40 o 
  -5   9   4        8.33       13.63      5.99 o 
  -4   9   4       55.85       75.97      6.19 o 
  -3   9   4      216.49      209.75      8.04 o 
  -2   9   4       19.23        5.17     20.65 o 
  -1   9   4      419.42      422.59     12.05 o 
   0   9   4      294.71      287.00      6.42 o 
   1   9   4      419.70      413.06     11.96 o 
   2   9   4       19.27        5.21     20.82 o 
   3   9   4      216.44      201.38      8.02 o 
   4   9   4       55.83       45.61      6.32 o 
   5   9   4        8.34       18.77      5.81 o 
   6   9   4        4.21        5.46     21.83 o 
   7   9   4       10.24       16.53     21.76 o 
  -6  10   4       34.55       23.07     23.74 o 
  -5  10   4       40.41       57.84      7.28 o 
  -4  10   4       10.76        5.99     23.99 o 
  -3  10   4        6.76        5.52     22.09 o 
  -2  10   4       50.76       60.07      6.15 o 
  -1  10   4      528.44      513.59     16.55 o 
   0  10   4       77.65       74.06      4.68 o 
   1  10   4      528.35      490.34     17.15 o 
   2  10   4       50.68       41.54      6.21 o 
   3  10   4        6.73       11.09     18.66 o 
   4  10   4       10.78        5.52     22.12 o 
   5  10   4       40.32       51.89      7.19 o 
   6  10   4       34.53        6.68     26.70 o 
  -5  11   4       10.23        6.12      7.22 o 
  -4  11   4       18.45        6.15     24.57 o 
  -3  11   4       16.71       15.70      6.35 o 
  -2  11   4        9.70        5.08     20.36 o 
  -1  11   4       13.75        9.64      6.04 o 
   0  11   4      105.22      114.25      5.21 o 
   1  11   4       13.72       13.30      5.97 o 
   2  11   4        9.69       10.71      5.88 o 
   3  11   4       16.66       19.91      6.15 o 
   4  11   4       18.49       19.33     24.94 o 
   5  11   4       10.19        6.57     26.26 o 
  -4  12   4        9.05        5.92     23.72 o 
  -3  12   4        5.58        6.17     24.65 o 
  -2  12   4       71.18       69.69      7.46 o 
  -1  12   4       23.17       32.89      6.99 o 
   0  12   4      145.50      132.72      6.04 o 
   1  12   4       23.23       17.42      6.93 o 
   2  12   4       71.19       82.34      7.66 o 
   3  12   4        5.60       20.24     20.98 o 
   4  12   4        9.04       14.23     23.23 o 
  -2  13   4       33.33       25.54      7.95 o 
  -1  13   4       50.14       40.51      8.08 o 
   0  13   4       58.26       58.66      5.46 o 
   1  13   4       50.11       62.49      7.42 o 
   2  13   4       33.30       29.73      7.91 o 
   1   0   5     1999.56     1886.42     25.07 o 
   2   0   5     2794.81     2677.42     35.58 o 
   3   0   5      869.66      966.79     21.01 o 
   4   0   5       82.38       71.47      2.82 o 
   5   0   5      127.59      124.01      3.67 o 
   6   0   5       24.01       22.74      3.45 o 
   7   0   5        8.33        8.09      3.71 o 
   8   0   5       27.56       10.13     15.46 o 
   9   0   5       32.82       47.28      6.67 o 
  -9   1   5        8.73       23.65     20.96 o 
  -8   1   5       34.97       40.13      5.72 o 
  -7   1   5       57.26       52.87      6.01 o 
  -6   1   5      107.25      106.75      5.79 o 
  -5   1   5      444.25      463.91     12.96 o 
  -4   1   5      163.58      163.92      5.21 o 
  -3   1   5     1552.56     1550.47     38.17 o 
  -2   1   5      373.02      358.65     10.60 o 
  -1   1   5     1947.34     1815.12     35.59 o 
   0   1   5       67.47       74.97      5.91 o 
   1   1   5     1947.40     1817.32     35.39 o 
   2   1   5      373.07      332.95     10.73 o 
   3   1   5     1551.95     1476.62     37.42 o 
   4   1   5      163.61      164.65      5.12 o 
   5   1   5      443.96      462.37     12.81 o 
   6   1   5      107.11      103.61      5.90 o 
   7   1   5       57.29       55.61      5.95 o 
   8   1   5       34.97       34.36      5.77 o 
   9   1   5        8.75       17.22     21.29 o 
  -9   2   5        2.79       10.89     20.56 o 
  -8   2   5       84.24       85.14      6.66 o 
  -7   2   5       10.20        4.77     19.09 o 
  -6   2   5       31.20       29.15      5.23 o 
  -5   2   5       34.96       31.54      4.54 o 
  -4   2   5      104.09       97.28      4.48 o 
  -3   2   5     1716.01     1671.21      3.08 o 
  -2   2   5      975.25      992.27     28.91 o 
  -1   2   5     1050.54      989.50     26.44 o 
   0   2   5        1.83        7.47      6.97 o 
   1   2   5     1049.23     1024.07     27.19 o 
   2   2   5      975.99      972.73     28.33 o 
   3   2   5     1716.58     1657.46     41.07 o 
   4   2   5      104.06       88.84      4.48 o 
   5   2   5       34.87       32.94      4.61 o 
   6   2   5       31.22       35.66      5.14 o 
   7   2   5       10.19        4.43     17.77 o 
   8   2   5       84.34       93.81      6.46 o 
   9   2   5        2.79       28.35     21.47 o 
  -9   3   5       27.35       44.59     23.38 o 
  -8   3   5       46.22       46.64      6.30 o 
  -7   3   5       90.51       94.56      6.48 o 
  -6   3   5      159.58      160.37      7.06 o 
  -5   3   5      361.60      351.53     11.31 o 
  -4   3   5      683.66      751.92     23.07 o 
  -3   3   5       54.79       62.56      4.01 o 
  -2   3   5       47.23       55.66      3.36 o 
  -1   3   5       51.99       46.59      3.18 o 
   0   3   5      143.01      129.92      2.84 o 
   1   3   5       52.10       51.96      3.16 o 
   2   3   5       47.20       49.29      3.47 o 
   3   3   5       54.65       56.12      3.94 o 
   4   3   5      684.12      705.17     22.18 o 
   5   3   5      361.45      368.41     11.14 o 
   6   3   5      159.43      156.25      7.22 o 
   7   3   5       90.58       91.42      6.44 o 
   8   3   5       46.17       46.32      6.37 o 
   9   3   5       27.37       24.52     24.32 o 
  -9   4   5       21.74       22.98     21.56 o 
  -8   4   5       28.21       15.30      6.37 o 
  -7   4   5       91.94       92.16      6.79 o 
  -6   4   5      190.63      178.08      7.82 o 
  -5   4   5       71.62       84.56      5.41 o 
  -4   4   5      272.99      275.47      8.15 o 
  -3   4   5      730.40      717.86     22.05 o 
  -2   4   5       53.20       63.52      3.79 o 
  -1   4   5     1573.07     1583.32     38.97 o 
   0   4   5       34.34       31.49      2.20 o 
   1   4   5     1573.70     1561.72     39.20 o 
   2   4   5       53.27       61.00      3.88 o 
   3   4   5      730.73      749.44     22.09 o 
   4   4   5      273.01      268.95      8.08 o 
   5   4   5       71.53       74.79      5.26 o 
   6   4   5      190.58      204.60      7.66 o 
   7   4   5       91.94       94.90      6.73 o 
   8   4   5       28.20       15.79      6.48 o 
   9   4   5       21.76        5.72     22.87 o 
  -9   5   5        9.24       16.70     25.59 o 
  -8   5   5       26.08        5.99     24.01 o 
  -7   5   5      193.71      165.41      8.22 o 
  -6   5   5      343.81      341.13     10.94 o 
  -5   5   5       32.94       33.61      5.61 o 
  -4   5   5      452.03      442.64     14.90 o 
  -3   5   5       54.48       42.05      4.41 o 
  -2   5   5      210.18      222.73      6.32 o 
  -1   5   5       90.16       98.13      4.25 o 
   0   5   5       39.77       38.11      2.55 o 
   1   5   5       90.33      106.39      4.28 o 
   2   5   5      210.26      224.51      6.24 o 
   3   5   5       54.21       47.10      4.30 o 
   4   5   5      452.43      439.65     14.72 o 
   5   5   5       32.98       30.93      5.61 o 
   6   5   5      343.96      331.26     10.94 o 
   7   5   5      193.64      191.11      8.20 o 
   8   5   5       26.09        6.26     25.05 o 
   9   5   5        9.25        6.28     25.14 o 
  -8   6   5       10.81        5.30     21.22 o 
  -7   6   5       22.83       19.46     23.21 o 
  -6   6   5        0.56        4.90     19.64 o 
  -5   6   5     1064.41     1113.91     34.48 o 
  -4   6   5      241.81      246.12      7.66 o 
  -3   6   5       68.86       66.10      5.17 o 
  -2   6   5      126.03      129.37      5.23 o 
  -1   6   5       16.00        3.83     15.37 o 
   0   6   5        1.63        3.41      9.63 o 
   1   6   5       16.02        8.04     14.21 o 
   2   6   5      126.05      132.76      5.17 o 
   3   6   5       68.98       76.86      5.19 o 
   4   6   5      241.93      250.84      7.55 o 
   5   6   5     1064.37     1047.41     34.48 o 
   6   6   5        0.56        4.65     18.64 o 
   7   6   5       22.86       27.91      6.17 o 
   8   6   5       10.79        5.92     23.67 o 
  -8   7   5        3.18        6.53     26.10 o 
  -7   7   5       54.99       36.03      6.88 o 
  -6   7   5       69.31       71.56      6.75 o 
  -5   7   5       38.24       50.38      6.08 o 
  -4   7   5       83.68       88.33      6.55 o 
  -3   7   5       84.87       82.74      5.84 o 
  -2   7   5       10.45        4.19     16.75 o 
  -1   7   5      153.73      164.23      5.95 o 
   0   7   5       60.61       56.87      4.50 o 
   1   7   5      153.80      157.88      5.90 o 
   2   7   5       10.54        9.64     16.79 o 
   3   7   5       84.91       80.20      5.68 o 
   4   7   5       83.98       93.29      6.44 o 
   5   7   5       38.22       49.95      5.92 o 
   6   7   5       69.34       70.33      6.75 o 
   7   7   5       54.93       53.70      6.75 o 
   8   7   5        3.18       25.48     21.85 o 
  -7   8   5        4.56        6.30     25.23 o 
  -6   8   5       19.58       24.10      6.12 o 
  -5   8   5       34.12       33.27      5.90 o 
  -4   8   5       92.84       99.46      6.88 o 
  -3   8   5       44.33       46.70      6.24 o 
  -2   8   5        2.17        5.08     20.36 o 
  -1   8   5       15.49       13.36     18.42 o 
   0   8   5       11.89       11.85      3.43 o 
   1   8   5       15.53       13.36     19.26 o 
   2   8   5        2.15        4.99     19.91 o 
   3   8   5       44.37       48.33      6.24 o 
   4   8   5       92.67       97.84      6.81 o 
   5   8   5       34.11       33.14      6.08 o 
   6   8   5       19.57       13.81      6.17 o 
   7   8   5        4.56        5.32     21.27 o 
  -7   9   5       18.02       38.15     21.58 o 
  -6   9   5       25.60        6.15     24.54 o 
  -5   9   5        5.57        5.43     21.71 o 
  -4   9   5      126.42      141.93      7.48 o 
  -3   9   5       23.95        9.35      6.10 o 
  -2   9   5       85.32       94.14      6.79 o 
  -1   9   5       69.80       73.38      6.57 o 
   0   9   5      248.04      258.19      6.06 o 
   1   9   5       69.85       79.46      6.37 o 
   2   9   5       85.24       79.20      6.68 o 
   3   9   5       24.00       17.46      5.97 o 
   4   9   5      126.42      144.18      7.37 o 
   5   9   5        5.56        5.77     23.07 o 
   6   9   5       25.57        5.97     23.87 o 
   7   9   5       18.05       35.77     25.79 o 
  -6  10   5        7.59        5.70     22.85 o 
  -5  10   5        0.11        5.14     20.62 o 
  -4  10   5       76.26       81.36      7.10 o 
  -3  10   5       87.14      100.51      7.28 o 
  -2  10   5       45.71       45.08      6.26 o 
  -1  10   5      124.92      119.89      7.13 o 
   0  10   5       53.52       52.92      5.56 o 
   1  10   5      124.94      110.33      7.08 o 
   2  10   5       45.73       40.22      6.41 o 
   3  10   5       87.20      101.44      7.06 o 
   4  10   5       76.35       83.16      6.81 o 
   5  10   5        0.11       10.69     20.85 o 
   6  10   5        7.59        1.83      7.33 o 
  -5  11   5        2.92       16.41     23.79 o 
  -4  11   5       65.52       69.08      7.59 o 
  -3  11   5       43.23       40.80      6.68 o 
  -2  11   5       66.51       65.97      6.75 o 
  -1  11   5       64.01       60.44      6.79 o 
   0  11   5        0.22        8.71     14.57 o 
   1  11   5       63.91       57.57      6.66 o 
   2  11   5       66.44       64.96      6.44 o 
   3  11   5       43.25       46.95      6.44 o 
   4  11   5       65.52       61.78      7.30 o 
   5  11   5        2.92        6.64     26.52 o 
  -4  12   5        1.26        6.48     25.90 o 
  -3  12   5       22.86       13.65     23.63 o 
  -2  12   5        5.49        5.17     20.65 o 
  -1  12   5       17.89        5.50     21.96 o 
   0  12   5        3.45       12.48     15.98 o 
   1  12   5       17.89       22.89      6.84 o 
   2  12   5        5.47        5.35     21.36 o 
   3  12   5       22.90       21.49      7.42 o 
   4  12   5        1.24        5.77     23.10 o 
  -2  13   5        0.72        7.30     29.24 o 
  -1  13   5       20.68        7.04     28.13 o 
   0  13   5       20.26       12.36      5.29 o 
   1  13   5       20.64       19.15     24.41 o 
   2  13   5        0.73        5.75     22.94 o 
   0   0   6      550.41      523.84      9.83 o 
   1   0   6     1072.84      974.57     21.05 o 
   2   0   6      140.70      137.27      2.88 o 
   3   0   6      189.22      196.90      4.05 o 
   4   0   6      144.74      146.60      3.48 o 
   5   0   6       57.66       51.95      3.20 o 
   6   0   6       51.35       54.20      3.84 o 
   7   0   6       10.17        6.64     12.33 o 
   8   0   6        7.58        9.13     14.03 o 
   9   0   6        1.65        5.54      6.24 o 
  -9   1   6       11.82        6.15     24.57 o 
  -8   1   6       18.88       27.82      5.55 o 
  -7   1   6       77.03       77.50      6.32 o 
  -6   1   6       71.19       76.17      5.48 o 
  -5   1   6       92.51       97.15      4.99 o 
  -4   1   6      239.49      235.94      7.24 o 
  -3   1   6      462.86      424.09     15.39 o 
  -2   1   6      485.95      489.14     15.06 o 
  -1   1   6      224.68      224.29      6.97 o 
   0   1   6     1288.92     1219.51     20.31 o 
   1   1   6      224.57      218.68      6.99 o 
   2   1   6      486.66      461.37     14.34 o 
   3   1   6      463.05      427.49     15.81 o 
   4   1   6      240.03      228.30      7.17 o 
   5   1   6       92.41       81.89      5.01 o 
   6   1   6       71.11       70.38      5.63 o 
   7   1   6       77.04       84.43      6.37 o 
   8   1   6       18.87       21.80      5.72 o 
   9   1   6       11.81        5.63     22.56 o 
  -9   2   6       22.58       24.30     22.20 o 
  -8   2   6        1.07        4.77     19.04 o 
  -7   2   6       21.88       25.90      5.41 o 
  -6   2   6       78.85       82.29      6.19 o 
  -5   2   6      410.40      400.43     13.96 o 
  -4   2   6      352.92      356.34     10.85 o 
  -3   2   6      550.86      612.10     18.91 o 
  -2   2   6     1120.93     1049.48     30.87 o 
  -1   2   6      175.55      151.93      4.72 o 
   0   2   6        2.80        4.98      6.93 o 
   1   2   6      175.59      145.96      4.68 o 
   2   2   6     1121.00     1100.50     31.34 o 
   3   2   6      550.72      659.31     19.46 o 
   4   2   6      353.04      358.48     10.89 o 
   5   2   6      410.90      399.25     13.90 o 
   6   2   6       78.79       82.29      6.30 o 
   7   2   6       21.91       14.79      5.79 o 
   8   2   6        1.08        4.99     19.93 o 
   9   2   6       22.61       37.57     20.13 o 
  -9   3   6        4.19        5.48     21.89 o 
  -8   3   6       27.24       26.44      6.17 o 
  -7   3   6        4.34       13.43     18.53 o 
  -6   3   6       84.27       87.68      6.39 o 
  -5   3   6       44.28       46.35      4.92 o 
  -4   3   6       93.24       94.12      5.01 o 
  -3   3   6      928.83      975.90     24.92 o 
  -2   3   6      930.00      986.94     23.01 o 
  -1   3   6     3005.10     3115.84     55.83 o 
   0   3   6      628.05      580.63     19.52 o 
   1   3   6     3004.84     3103.52     55.61 o 
   2   3   6      929.80      950.84     22.81 o 
   3   3   6      928.22      996.99     25.10 o 
   4   3   6       93.21      102.07      4.83 o 
   5   3   6       44.26       33.70      5.01 o 
   6   3   6       84.13       71.47      6.28 o 
   7   3   6        4.34        4.45     17.84 o 
   8   3   6       27.26       29.64      6.15 o 
   9   3   6        4.18        5.79     23.14 o 
  -9   4   6        3.39        5.43     21.71 o 
  -8   4   6       40.46       24.03     23.01 o 
  -7   4   6        0.19       14.05     16.86 o 
  -6   4   6       50.65       47.50      6.01 o 
  -5   4   6       51.26       60.29      5.30 o 
  -4   4   6      145.84      146.21      5.66 o 
  -3   4   6      377.15      416.67     12.81 o 
  -2   4   6      663.73      746.91     21.34 o 
  -1   4   6      219.22      253.38      7.62 o 
   0   4   6        0.16        2.69      7.63 o 
   1   4   6      219.23      237.79      7.59 o 
   2   4   6      664.30      750.27     21.49 o 
   3   4   6      377.14      373.55     12.52 o 
   4   4   6      145.77      157.10      5.70 o 
   5   4   6       51.47       55.68      5.26 o 
   6   4   6       50.75       49.66      5.99 o 
   7   4   6        0.19        1.36      5.48 o 
   8   4   6       40.43       24.03     24.52 o 
   9   4   6        3.39        6.30     25.17 o 
  -9   5   6        3.81       16.90     25.21 o 
  -8   5   6       42.36       27.44     23.23 o 
  -7   5   6        4.55        5.41     21.67 o 
  -6   5   6      136.85      138.08      7.26 o 
  -5   5   6      161.24      161.42      7.42 o 
  -4   5   6       33.01       37.37      5.21 o 
  -3   5   6       38.67       41.56      4.41 o 
  -2   5   6      331.16      380.72     12.14 o 
  -1   5   6      360.31      402.64     14.03 o 
   0   5   6      493.28      528.40     10.82 o 
   1   5   6      360.73      379.97     12.96 o 
   2   5   6      331.57      381.46     12.29 o 
   3   5   6       38.79       42.32      4.30 o 
   4   5   6       33.00       38.97      4.97 o 
   5   5   6      161.22      155.01      7.08 o 
   6   5   6      136.80      141.31      7.10 o 
   7   5   6        4.55       16.55     17.73 o 
   8   5   6       42.37       54.12      7.10 o 
   9   5   6        3.81       19.31     19.91 o 
  -8   6   6        0.84       19.98     21.40 o 
  -7   6   6        1.45        5.77     23.07 o 
  -6   6   6      188.20      183.14      8.02 o 
  -5   6   6       21.16       24.32      6.17 o 
  -4   6   6      116.42      119.22      6.19 o 
  -3   6   6       81.98       80.53      5.41 o 
  -2   6   6      117.72      114.87      5.06 o 
  -1   6   6      205.98      237.65      7.88 o 
   0   6   6      565.65      582.18     12.24 o 
   1   6   6      206.01      221.89      7.75 o 
   2   6   6      117.93      112.45      5.30 o 
   3   6   6       81.92       93.00      5.35 o 
   4   6   6      116.21      116.34      6.15 o 
   5   6   6       21.15       10.80      6.04 o 
   6   6   6      187.95      185.74      7.86 o 
   7   6   6        1.44        5.10     20.36 o 
   8   6   6        0.83        5.61     22.40 o 
  -8   7   6        4.50        6.04     24.14 o 
  -7   7   6       80.29       72.27      7.68 o 
  -6   7   6       21.89        5.86     23.41 o 
  -5   7   6       34.43       28.75      6.39 o 
  -4   7   6       23.64       27.91      5.97 o 
  -3   7   6      153.81      135.88      6.44 o 
  -2   7   6      145.61      146.61      6.24 o 
  -1   7   6      160.91      168.32      6.21 o 
   0   7   6       60.15       58.11      3.52 o 
   1   7   6      160.38      165.83      6.15 o 
   2   7   6      145.45      150.71      5.97 o 
   3   7   6      153.75      150.69      6.66 o 
   4   7   6       23.66       19.15      5.66 o 
   5   7   6       34.48       35.03      5.90 o 
   6   7   6       21.90       16.86      6.12 o 
   7   7   6       80.31       77.06      7.86 o 
   8   7   6        4.49       28.15     20.71 o 
  -7   8   6      121.71      115.68      9.02 o 
  -6   8   6        6.88       16.21     22.38 o 
  -5   8   6       12.52        5.61     22.40 o 
  -4   8   6       28.59       14.92     20.51 o 
  -3   8   6      254.29      258.10      8.46 o 
  -2   8   6        1.94        4.16     16.66 o 
  -1   8   6      511.93      513.48     17.06 o 
   0   8   6      323.83      342.56     15.24 o 
   1   8   6      511.94      489.87     16.55 o 
   2   8   6        1.96        4.90     19.58 o 
   3   8   6      254.45      240.51      8.26 o 
   4   8   6       28.51        5.23     20.91 o 
   5   8   6       12.49       10.98     21.49 o 
   6   8   6        6.90        3.88      6.17 o 
   7   8   6      121.63      119.57      8.62 o 
  -7   9   6       40.09       41.02     26.32 o 
  -6   9   6        2.50        5.30     21.20 o 
  -5   9   6       49.52       46.86      6.81 o 
  -4   9   6       78.80       73.78      7.06 o 
  -3   9   6       44.93       35.88      6.28 o 
  -2   9   6        8.27       12.85     18.57 o 
  -1   9   6      751.66      744.01     24.50 o 
   0   9   6       80.87       78.30      5.59 o 
   1   9   6      751.95      673.61     23.70 o 
   2   9   6        8.31        5.06     20.18 o 
   3   9   6       44.95       36.86      6.06 o 
   4   9   6       78.77       80.20      7.04 o 
   5   9   6       49.45       46.52      6.57 o 
   6   9   6        2.49        5.03     20.16 o 
   7   9   6       40.12       38.84      8.04 o 
  -6  10   6       13.07       16.53     25.32 o 
  -5  10   6       20.79       25.23      6.84 o 
  -4  10   6       11.61       18.44      6.19 o 
  -3  10   6       33.34       37.75      6.48 o 
  -2  10   6       66.72       70.67      6.53 o 
  -1  10   6       13.96        7.97      5.77 o 
   0  10   6        1.83        2.08      5.10 o 
   1  10   6       14.01        8.84      5.66 o 
   2  10   6       66.74       58.86      6.46 o 
   3  10   6       33.26       37.75      6.32 o 
   4  10   6       11.58       12.47      6.15 o 
   5  10   6       20.81       29.38      6.84 o 
   6  10   6       13.10       23.61     23.61 o 
  -5  11   6        0.85        6.50     26.01 o 
  -4  11   6       14.28       15.41     24.81 o 
  -3  11   6       19.30       14.54     21.09 o 
  -2  11   6        1.53        5.70     22.85 o 
  -1  11   6       67.56       63.52      6.77 o 
   0  11   6       32.01       29.42      6.08 o 
   1  11   6       67.47       63.36      7.04 o 
   2  11   6        1.53        5.32     21.31 o 
   3  11   6       19.31        6.06     24.23 o 
   4  11   6       14.29        5.77     23.07 o 
   5  11   6        0.85        6.08     24.32 o 
  -4  12   6       14.28       16.75      7.71 o 
  -3  12   6        4.65       23.03     24.39 o 
  -2  12   6       14.09        6.57     26.30 o 
  -1  12   6        8.22        6.32     25.28 o 
   0  12   6      185.14      183.81      6.65 o 
   1  12   6        8.20        5.90     23.61 o 
   2  12   6       14.06        5.59     22.32 o 
   3  12   6        4.69       20.73     21.49 o 
   4  12   6       14.32       18.73      7.59 o 
  -1  13   6        3.78       19.40     23.25 o 
   0  13   6        8.74        5.33      6.90 o 
   1  13   6        3.79        6.17     24.72 o 
   1   0   7      140.73      133.47      3.41 o 
   2   0   7     1001.84      967.55     42.95 o 
   3   0   7       12.50        3.03      8.56 o 
   4   0   7      332.97      374.07      8.50 o 
   5   0   7       45.69       52.41      3.31 o 
   6   0   7      532.62      509.53     11.85 o 
   7   0   7        0.00        4.62     13.07 o 
   8   0   7        2.89        4.41     12.49 o 
   9   0   7        6.68       15.96     15.43 o 
  -9   1   7       18.88        5.70     22.81 o 
  -8   1   7       37.45       28.35     21.96 o 
  -7   1   7       25.92       24.94      5.46 o 
  -6   1   7       54.67       56.32      5.70 o 
  -5   1   7       63.12       70.64      4.97 o 
  -4   1   7      888.24      899.95     24.45 o 
  -3   1   7      453.32      476.45     14.43 o 
  -2   1   7      243.60      232.40      7.04 o 
  -1   1   7      171.74      156.77      4.94 o 
   0   1   7        5.24        4.00      6.77 o 
   1   1   7      171.49      162.78      4.90 o 
   2   1   7      243.32      228.03      7.04 o 
   3   1   7      453.42      506.69     14.36 o 
   4   1   7      887.92      888.75     24.57 o 
   5   1   7       63.25       69.55      5.08 o 
   6   1   7       54.82       46.52      5.72 o 
   7   1   7       25.92       29.02      5.41 o 
   8   1   7       37.46       28.51      6.21 o 
   9   1   7       18.89       17.73     19.06 o 
  -9   2   7        0.83        6.12     24.50 o 
  -8   2   7        0.16        4.52     18.11 o 
  -7   2   7      109.85       98.84      6.68 o 
  -6   2   7       40.52       43.92      5.99 o 
  -5   2   7      242.63      242.58      9.98 o 
  -4   2   7      362.85      386.29     14.16 o 
  -3   2   7     1553.94     1586.26     42.32 o 
  -2   2   7      288.66      316.12      9.62 o 
  -1   2   7      358.97      331.46     10.53 o 
   0   2   7      859.36      806.70     20.23 o 
   1   2   7      358.74      323.58     10.36 o 
   2   2   7      289.20      302.78      9.60 o 
   3   2   7     1552.78     1593.99     42.94 o 
   4   2   7      363.19      364.64     14.45 o 
   5   2   7      242.53      245.81      9.73 o 
   6   2   7       40.55       43.18      5.86 o 
   7   2   7      109.85      113.54      6.70 o 
   8   2   7        0.16        5.37     21.47 o 
   9   2   7        0.83        5.59     22.34 o 
  -9   3   7       29.14       39.00     23.05 o 
  -8   3   7        0.52        4.59     18.37 o 
  -7   3   7       23.10       22.16      5.37 o 
  -6   3   7      216.07      224.07      8.13 o 
  -5   3   7      104.10      112.56      5.84 o 
  -4   3   7      478.67      528.20     16.86 o 
  -3   3   7     1032.16     1107.94     26.99 o 
  -2   3   7      306.34      322.84     10.36 o 
  -1   3   7       88.30       93.78      3.76 o 
   0   3   7        9.10        8.54      6.92 o 
   1   3   7       88.11       86.23      3.67 o 
   2   3   7      306.32      320.66     10.31 o 
   3   3   7     1033.27     1076.87     26.68 o 
   4   3   7      478.71      474.37     16.97 o 
   5   3   7      104.13       99.20      5.70 o 
   6   3   7      216.17      227.81      8.06 o 
   7   3   7       23.09       15.30      5.57 o 
   8   3   7        0.52        4.99     19.98 o 
   9   3   7       29.14       29.62      7.30 o 
  -9   4   7       28.33       26.41      7.44 o 
  -8   4   7        6.18       20.38     19.75 o 
  -7   4   7       23.84        5.12     20.44 o 
  -6   4   7        5.60        4.97     19.89 o 
  -5   4   7      319.53      296.98     10.20 o 
  -4   4   7      120.10      119.15      5.55 o 
  -3   4   7      870.23      910.87     25.34 o 
  -2   4   7      663.52      680.76     21.20 o 
  -1   4   7      220.95      227.54      8.37 o 
   0   4   7      141.41      156.46      3.26 o 
   1   4   7      221.15      221.64      8.20 o 
   2   4   7      663.93      720.74     21.07 o 
   3   4   7      871.36      901.73     25.52 o 
   4   4   7      120.06      121.58      5.52 o 
   5   4   7      319.63      315.67     10.16 o 
   6   4   7        5.61        4.92     19.64 o 
   7   4   7       23.87       40.04      5.86 o 
   8   4   7        6.19       34.65     19.22 o 
   9   4   7       28.29       37.37      7.28 o 
  -9   5   7       34.97       55.46      7.30 o 
  -8   5   7       58.42       27.91     26.88 o 
  -7   5   7       20.37        5.19     20.78 o 
  -6   5   7       99.85       95.83      6.75 o 
  -5   5   7       41.54       31.58      5.99 o 
  -4   5   7      379.48      370.26     11.16 o 
  -3   5   7       36.91       36.06      4.57 o 
  -2   5   7      321.12      320.39      9.33 o 
  -1   5   7      544.59      549.36     19.06 o 
   0   5   7       15.97       17.55      2.46 o 
   1   5   7      544.48      536.64     19.33 o 
   2   5   7      321.15      297.36      9.09 o 
   3   5   7       36.83       37.70      4.43 o 
   4   5   7      379.30      383.86     11.34 o 
   5   5   7       41.51       43.18      6.06 o 
   6   5   7       99.85       99.55      6.77 o 
   7   5   7       20.36       18.57      5.79 o 
   8   5   7       58.49       66.72      7.62 o 
   9   5   7       34.96       29.40      7.55 o 
  -8   6   7        2.88        5.61     22.43 o 
  -7   6   7       94.47       95.34      7.10 o 
  -6   6   7       63.12       68.55      6.64 o 
  -5   6   7       59.07       69.49      6.41 o 
  -4   6   7      146.10      145.34      6.90 o 
  -3   6   7      182.64      182.60      6.97 o 
  -2   6   7       51.15       56.72      4.81 o 
  -1   6   7        1.11        3.36     13.47 o 
   0   6   7      251.78      233.82     15.95 o 
   1   6   7        1.14        3.61     14.41 o 
   2   6   7       51.21       56.10      4.81 o 
   3   6   7      182.65      192.29      7.02 o 
   4   6   7      145.90      141.31      7.06 o 
   5   6   7       59.24       53.67      6.26 o 
   6   6   7       63.10       57.30      6.66 o 
   7   6   7       94.45       89.13      7.22 o 
   8   6   7        2.87        6.06     24.28 o 
  -8   7   7        0.56        5.37     21.45 o 
  -7   7   7       40.98       35.21      7.08 o 
  -6   7   7       13.24       10.18      6.08 o 
  -5   7   7      110.87      120.66      7.22 o 
  -4   7   7       47.20       50.33      6.46 o 
  -3   7   7      105.44      109.11      6.57 o 
  -2   7   7       20.97       18.80      4.97 o 
  -1   7   7      164.96      153.69      6.19 o 
   0   7   7       59.52       56.00      3.62 o 
   1   7   7      164.94      161.33      6.21 o 
   2   7   7       20.95       22.83      4.79 o 
   3   7   7      105.39      113.18      6.41 o 
   4   7   7       47.39       45.48      6.24 o 
   5   7   7      110.85      108.84      7.22 o 
   6   7   7       13.20       14.16      6.04 o 
   7   7   7       41.01       25.17      7.57 o 
   8   7   7        0.56        6.70     26.79 o 
  -7   8   7       18.42        5.39     21.54 o 
  -6   8   7       94.14       82.98      7.51 o 
  -5   8   7       13.54       15.70      5.81 o 
  -4   8   7       43.27       45.19      5.95 o 
  -3   8   7       20.24        5.28     21.11 o 
  -2   8   7       22.98       23.16      5.72 o 
  -1   8   7       70.37       70.31      6.37 o 
   0   8   7      385.76      394.00      9.08 o 
   1   8   7       70.53       70.42      5.92 o 
   2   8   7       23.02       27.66      5.97 o 
   3   8   7       20.28        4.90     19.58 o 
   4   8   7       43.32       34.88      6.06 o 
   5   8   7       13.56       21.00      5.84 o 
   6   8   7       94.20       97.93      7.35 o 
   7   8   7       18.38       25.26     21.65 o 
  -7   9   7        0.04        6.68     26.70 o 
  -6   9   7       41.10       45.99      7.17 o 
  -5   9   7       16.10        6.50     26.03 o 
  -4   9   7       29.27        4.94     19.80 o 
  -3   9   7      161.59      166.08      7.86 o 
  -2   9   7       32.99       33.54      6.01 o 
  -1   9   7       95.75       84.59      6.77 o 
   0   9   7      217.07      211.84      5.69 o 
   1   9   7       95.75       90.82      6.50 o 
   2   9   7       33.03       26.01      6.06 o 
   3   9   7      161.64      148.19      8.06 o 
   4   9   7       29.35        5.79     23.14 o 
   5   9   7       16.10        5.79     23.16 o 
   6   9   7       41.05       52.43      7.15 o 
   7   9   7        0.04        6.12     24.48 o 
  -6  10   7        3.77        6.53     26.12 o 
  -5  10   7        3.37        8.62      6.39 o 
  -4  10   7        6.68        5.30     21.18 o 
  -3  10   7       18.91        5.37     21.51 o 
  -2  10   7      183.65      169.93      8.02 o 
  -1  10   7        0.89        4.88     19.49 o 
   0  10   7        9.76        4.98     14.09 o 
   1  10   7        0.88        4.57     18.22 o 
   2  10   7      183.54      180.75      8.08 o 
   3  10   7       18.90        5.63     22.54 o 
   4  10   7        6.66        8.46      6.19 o 
   5  10   7        3.37        3.61      6.95 o 
   6  10   7        3.76        6.90     27.62 o 
  -5  11   7        2.60        6.93     27.68 o 
  -4  11   7       13.64       22.36     22.36 o 
  -3  11   7        2.50        5.88     23.54 o 
  -2  11   7        7.66        5.90     23.61 o 
  -1  11   7        6.12        9.96      6.12 o 
   0  11   7      182.11      178.27      7.73 o 
   1  11   7        6.12        1.47      5.88 o 
   2  11   7        7.64        5.57     22.25 o 
   3  11   7        2.49        9.22      6.48 o 
   4  11   7       13.65        5.81     23.23 o 
   5  11   7        2.58        5.90     23.61 o 
  -3  12   7       40.87       48.46      7.39 o 
  -2  12   7        4.95        5.75     23.01 o 
  -1  12   7       28.74        6.86     27.44 o 
   0  12   7        1.98        6.61      6.65 o 
   1  12   7       28.79       24.21      7.02 o 
   2  12   7        4.92        6.30     25.23 o 
   3  12   7       40.93       35.92      7.79 o 
  -1  13   7        8.11       19.67     25.08 o 
   0  13   7        1.00        9.38     17.38 o 
   1  13   7        8.12        6.35     25.43 o 
   0   0   8     1730.61     1622.02     25.88 o 
   1   0   8        2.54        4.47      6.75 o 
   2   0   8     1761.94     1773.22     29.53 o 
   3   0   8      786.42      769.03     15.16 o 
   4   0   8      576.17      542.11     11.75 o 
   5   0   8       89.14       86.02      4.18 o 
   6   0   8       95.60       88.74      7.02 o 
   7   0   8       11.61        4.63     13.06 o 
   8   0   8        6.14       14.53     13.18 o 
   9   0   8       49.89       55.76      5.31 o 
  -9   1   8       12.51        5.26     21.05 o 
  -8   1   8        5.30        4.83     19.31 o 
  -7   1   8       10.28       15.10     18.62 o 
  -6   1   8      192.46      198.75      7.35 o 
  -5   1   8      154.15      149.17      5.97 o 
  -4   1   8      843.82      796.21     24.50 o 
  -3   1   8      141.38      143.78      4.79 o 
  -2   1   8      307.79      291.48      9.64 o 
  -1   1   8     1738.03     1760.06     39.64 o 
   0   1   8      500.08      537.84     10.87 o 
   1   1   8     1737.04     1793.47     40.29 o 
   2   1   8      307.98      290.75      9.69 o 
   3   1   8      141.35      155.88      4.86 o 
   4   1   8      844.66      799.29     24.10 o 
   5   1   8      154.30      153.47      5.92 o 
   6   1   8      192.42      190.06      7.53 o 
   7   1   8       10.26        5.21     20.89 o 
   8   1   8        5.28        5.03     20.16 o 
   9   1   8       12.54       38.35     22.00 o 
  -9   2   8        4.31       13.72     20.18 o 
  -8   2   8       15.76       13.72     21.02 o 
  -7   2   8        0.28        4.72     18.93 o 
  -6   2   8        5.01        6.66      5.35 o 
  -5   2   8       18.18       19.15      4.72 o 
  -4   2   8        8.07        3.94     15.77 o 
  -3   2   8      475.41      473.82     14.81 o 
  -2   2   8      624.25      632.59     18.35 o 
  -1   2   8       51.61       54.27      3.25 o 
   0   2   8      599.33      600.77     13.74 o 
   1   2   8       51.43       52.14      3.21 o 
   2   2   8      624.01      621.61     18.51 o 
   3   2   8      474.86      466.49     15.01 o 
   4   2   8        8.03       11.31      3.88 o 
   5   2   8       18.25       14.99      4.70 o 
   6   2   8        5.00       18.86      5.46 o 
   7   2   8        0.28        4.34     17.39 o 
   8   2   8       15.77       17.64     19.51 o 
   9   2   8        4.29       15.99     23.18 o 
  -9   3   8       19.49        6.28     25.14 o 
  -8   3   8        7.44        5.21     20.89 o 
  -7   3   8       11.48        4.74     19.00 o 
  -6   3   8       55.61       50.87      6.30 o 
  -5   3   8      410.11      417.92     12.81 o 
  -4   3   8       63.82       51.36      4.65 o 
  -3   3   8       93.88       95.97      4.65 o 
  -2   3   8      379.63      362.02     11.43 o 
  -1   3   8      506.84      503.79     17.13 o 
   0   3   8     1213.92     1270.64     25.41 o 
   1   3   8      507.39      524.53     16.95 o 
   2   3   8      379.89      385.98     11.92 o 
   3   3   8       93.77       93.56      4.59 o 
   4   3   8       63.66       62.96      4.72 o 
   5   3   8      410.29      425.80     12.81 o 
   6   3   8       55.63       60.58      6.21 o 
   7   3   8       11.50       18.60      5.59 o 
   8   3   8        7.42       32.16     18.86 o 
   9   3   8       19.52        6.28     25.14 o 
  -9   4   8        2.21        5.70     22.78 o 
  -8   4   8       11.31       18.71     20.69 o 
  -7   4   8      190.32      209.04      8.22 o 
  -6   4   8      173.40      178.28      7.42 o 
  -5   4   8       54.31       52.40      6.19 o 
  -4   4   8      146.01      153.69      5.97 o 
  -3   4   8      179.54      180.53      5.81 o 
  -2   4   8      295.25      311.84     10.11 o 
  -1   4   8       19.88       22.87      3.54 o 
   0   4   8     1646.83     1763.67     31.48 o 
   1   4   8       19.88       16.53      3.52 o 
   2   4   8      295.49      307.68     10.04 o 
   3   4   8      179.35      186.43      5.92 o 
   4   4   8      146.05      155.56      6.15 o 
   5   4   8       54.25       53.34      5.95 o 
   6   4   8      173.60      170.82      7.57 o 
   7   4   8      190.20      198.35      8.15 o 
   8   4   8       11.32       35.32     22.67 o 
   9   4   8        2.21       24.03     18.31 o 
  -8   5   8       59.39       55.66      7.48 o 
  -7   5   8        3.56        5.41     21.67 o 
  -6   5   8       40.98       28.40      6.04 o 
  -5   5   8       27.18       24.14      6.01 o 
  -4   5   8      107.37      102.63      6.12 o 
  -3   5   8       26.69       23.41      4.68 o 
  -2   5   8      198.40      213.58      6.21 o 
  -1   5   8      454.40      484.82     13.79 o 
   0   5   8        0.06        3.16      8.93 o 
   1   5   8      454.86      428.07     13.27 o 
   2   5   8      198.44      207.97      6.12 o 
   3   5   8       26.75       28.73      4.68 o 
   4   5   8      107.56      103.23      6.08 o 
   5   5   8       27.33       35.46      5.86 o 
   6   5   8       40.99       34.61      5.88 o 
   7   5   8        3.56       11.80      5.81 o 
   8   5   8       59.39       64.21      7.33 o 
  -8   6   8        1.95        5.79     23.16 o 
  -7   6   8        7.99        5.88     23.52 o 
  -6   6   8       39.70        5.81     23.30 o 
  -5   6   8      135.32      140.93      7.44 o 
  -4   6   8       90.42       86.48      6.48 o 
  -3   6   8      316.14      332.11     10.49 o 
  -2   6   8      485.97      506.71     16.10 o 
  -1   6   8        5.56        3.70     14.77 o 
   0   6   8      137.35      125.09      6.17 o 
   1   6   8        5.60        3.79     15.12 o 
   2   6   8      485.62      508.23     16.01 o 
   3   6   8      316.27      318.03     10.40 o 
   4   6   8       90.35       85.77      6.17 o 
   5   6   8      135.24      136.59      7.35 o 
   6   6   8       39.69       43.09      6.10 o 
   7   6   8        8.00        5.79     23.16 o 
   8   6   8        1.95       16.06     19.60 o 
  -8   7   8       48.17       39.00     25.10 o 
  -7   7   8        0.79        6.30     25.23 o 
  -6   7   8        8.42       11.71     19.71 o 
  -5   7   8        3.32       17.55     17.55 o 
  -4   7   8      176.23      186.28      7.68 o 
  -3   7   8      222.36      241.31      8.06 o 
  -2   7   8      161.57      162.07      6.70 o 
  -1   7   8       98.28       89.82      5.55 o 
   0   7   8      488.43      486.15     27.62 o 
   1   7   8       98.22       95.36      5.63 o 
   2   7   8      161.47      153.11      6.57 o 
   3   7   8      222.24      227.97      8.00 o 
   4   7   8      176.08      179.04      7.66 o 
   5   7   8        3.30        5.01     20.00 o 
   6   7   8        8.43        4.79     19.13 o 
   7   7   8        0.78        5.86     23.45 o 
   8   7   8       48.13       72.67      7.97 o 
  -7   8   8       14.65       23.36     19.55 o 
  -6   8   8       43.43       47.99      7.24 o 
  -5   8   8       33.06       29.11      6.50 o 
  -4   8   8       25.92        5.86     23.45 o 
  -3   8   8       50.52       55.34      6.15 o 
  -2   8   8      352.20      358.85      9.93 o 
  -1   8   8       14.03        5.21     20.87 o 
   0   8   8       21.37       19.09      5.45 o 
   1   8   8       14.08       17.68      5.63 o 
   2   8   8      352.48      345.85      9.82 o 
   3   8   8       50.64       48.02      6.06 o 
   4   8   8       25.88       26.21      5.81 o 
   5   8   8       33.12       40.40      6.19 o 
   6   8   8       43.40       42.25      7.39 o 
   7   8   8       14.63       46.72     27.04 o 
  -6   9   8        0.44        5.95     23.81 o 
  -5   9   8       25.50       28.11      6.53 o 
  -4   9   8       36.38        5.97     23.87 o 
  -3   9   8       42.03       47.66      6.06 o 
  -2   9   8       38.09       45.08      6.15 o 
  -1   9   8       74.37       79.13      6.46 o 
   0   9   8      148.11      151.63      5.11 o 
   1   9   8       74.35       79.80      6.55 o 
   2   9   8       38.15       35.52      6.10 o 
   3   9   8       41.97       37.08      6.10 o 
   4   9   8       36.33        6.17     24.70 o 
   5   9   8       25.52       13.36      6.68 o 
   6   9   8        0.44        4.88     19.49 o 
  -6  10   8       20.97       21.69      7.71 o 
  -5  10   8       11.04        5.32     21.29 o 
  -4  10   8       57.80       59.11      7.02 o 
  -3  10   8       90.83       97.41      7.37 o 
  -2  10   8       58.19       46.93      6.64 o 
  -1  10   8        2.50        4.81     19.26 o 
   0  10   8       76.59       77.64      4.70 o 
   1  10   8        2.49       12.74      5.28 o 
   2  10   8       58.15       56.12      6.57 o 
   3  10   8       90.68       79.26      7.06 o 
   4  10   8       57.82       60.04      7.10 o 
   5  10   8       11.02        5.84     23.32 o 
   6  10   8       20.96       38.75      7.51 o 
  -5  11   8       24.88       30.93      7.71 o 
  -4  11   8        6.88        7.86      7.15 o 
  -3  11   8       31.87       12.92     25.30 o 
  -2  11   8       15.45        8.89      7.13 o 
  -1  11   8       53.40       54.85      6.88 o 
   0  11   8        6.00        8.64     14.18 o 
   1  11   8       53.43       54.01      6.90 o 
   2  11   8       15.47       12.29      6.77 o 
   3  11   8       31.81       26.84      7.13 o 
   4  11   8        6.86        1.76      7.06 o 
   5  11   8       24.87       30.27      7.66 o 
  -3  12   8        4.06       19.02     21.27 o 
  -2  12   8        1.20        5.97     23.85 o 
  -1  12   8       21.50       10.67      7.55 o 
   0  12   8       53.06       52.12      5.34 o 
   1  12   8       21.54       19.31      7.08 o 
   2  12   8        1.21       23.07     23.07 o 
   3  12   8        4.05        5.70     22.81 o 
   1   0   9        3.56        5.38      7.35 o 
   2   0   9      192.40      185.73      5.80 o 
   3   0   9      752.53      772.55     15.83 o 
   4   0   9        0.39        1.52      3.80 o 
   5   0   9       43.81       38.02      8.95 o 
   6   0   9       31.94       28.59     13.54 o 
   7   0   9      193.19      177.89      5.65 o 
   8   0   9        4.85        5.27     14.86 o 
   9   0   9        1.38        5.15     14.54 o 
  -9   1   9       81.11       86.43      7.86 o 
  -8   1   9       13.04       33.61     22.12 o 
  -7   1   9        1.62        5.12     20.49 o 
  -6   1   9       13.04        4.79     19.20 o 
  -5   1   9      153.70      143.36      6.64 o 
  -4   1   9      160.58      160.11      5.59 o 
  -3   1   9      649.35      635.82     20.76 o 
  -2   1   9     1519.62     1557.57     40.51 o 
  -1   1   9      639.68      618.27     18.24 o 
   0   1   9       18.74       18.99      6.71 o 
   1   1   9      640.40      579.85     18.02 o 
   2   1   9     1519.86     1569.69     41.31 o 
   3   1   9      649.34      637.22     20.85 o 
   4   1   9      160.35      155.54      5.59 o 
   5   1   9      153.79      158.70      6.61 o 
   6   1   9       12.99        4.54      5.50 o 
   7   1   9        1.64        4.41     17.59 o 
   8   1   9       13.07       25.70     17.57 o 
   9   1   9       81.16       69.06      7.93 o 
  -9   2   9        9.10        5.61     22.47 o 
  -8   2   9      129.14      126.08      7.75 o 
  -7   2   9      133.66      145.12      7.26 o 
  -6   2   9       16.72       26.66      5.61 o 
  -5   2   9      300.85      314.51     11.60 o 
  -4   2   9      267.21      272.98      8.95 o 
  -3   2   9      253.89      227.57      7.64 o 
  -2   2   9      823.29      876.14     23.23 o 
  -1   2   9       29.06       32.23      3.36 o 
   0   2   9      765.21      760.46     14.24 o 
   1   2   9       28.98       38.04      3.30 o 
   2   2   9      823.85      895.28     23.30 o 
   3   2   9      253.84      226.72      7.68 o 
   4   2   9      266.91      272.98      9.09 o 
   5   2   9      300.82      297.27     11.36 o 
   6   2   9       16.82        5.10      5.88 o 
   7   2   9      133.77      139.84      7.30 o 
   8   2   9      129.13      121.40      7.62 o 
   9   2   9        9.08       23.32     18.64 o 
  -9   3   9       16.03        4.99     19.91 o 
  -8   3   9       14.56        4.81     19.29 o 
  -7   3   9       28.74       24.50      6.06 o 
  -6   3   9      176.91      181.02      7.68 o 
  -5   3   9       73.64       64.41      5.75 o 
  -4   3   9       50.78       60.13      4.88 o 
  -3   3   9       35.96       29.44      4.14 o 
  -2   3   9      260.04      277.07      9.53 o 
  -1   3   9      979.24     1024.56     24.65 o 
   0   3   9      461.86      476.00     10.05 o 
   1   3   9      979.97      968.21     24.19 o 
   2   3   9      260.05      272.15      9.38 o 
   3   3   9       36.01       39.66      4.03 o 
   4   3   9       50.84       54.23      4.81 o 
   5   3   9       73.69       74.07      5.66 o 
   6   3   9      176.93      195.41      7.77 o 
   7   3   9       28.78       25.57      6.04 o 
   8   3   9       14.56        5.46     21.85 o 
   9   3   9       16.02        6.39     25.52 o 
  -9   4   9       14.04       16.46      6.99 o 
  -8   4   9       35.97       29.73     25.66 o 
  -7   4   9       11.30        5.12     20.53 o 
  -6   4   9       14.65        5.19     20.73 o 
  -5   4   9       61.97       60.82      6.08 o 
  -4   4   9       42.79       43.03      5.14 o 
  -3   4   9      136.05      140.93      5.61 o 
  -2   4   9       14.81       15.03     14.83 o 
  -1   4   9      158.70      165.56      5.19 o 
   0   4   9        6.05        9.57      4.09 o 
   1   4   9      158.61      163.40      5.10 o 
   2   4   9       14.86        3.52     14.08 o 
   3   4   9      136.19      137.55      5.59 o 
   4   4   9       42.92       46.23      4.99 o 
   5   4   9       61.83       66.95      6.04 o 
   6   4   9       14.61        4.77     19.04 o 
   7   4   9       11.28        5.19     20.80 o 
   8   4   9       35.95       12.74     21.45 o 
   9   4   9       14.05       13.12      7.24 o 
  -8   5   9       40.93       29.62      7.39 o 
  -7   5   9       42.63       47.39      6.35 o 
  -6   5   9       12.84       10.47     17.08 o 
  -5   5   9        6.17        4.68      5.48 o 
  -4   5   9      100.69      107.73      6.10 o 
  -3   5   9      101.90      109.28      5.66 o 
  -2   5   9       28.70        4.25     17.06 o 
  -1   5   9      127.66      124.05      5.06 o 
   0   5   9      161.29      162.82      3.83 o 
   1   5   9      127.60      119.11      5.10 o 
   2   5   9       28.64       15.81     17.13 o 
   3   5   9      101.82      109.57      5.59 o 
   4   5   9      100.90      104.25      5.99 o 
   5   5   9        6.18        4.23     16.93 o 
   6   5   9       12.82        4.74     19.02 o 
   7   5   9       42.62       44.61      6.21 o 
   8   5   9       40.87       32.87      7.37 o 
  -8   6   9       20.23       30.42     24.43 o 
  -7   6   9       12.47       12.61     21.85 o 
  -6   6   9       30.83       22.74      6.12 o 
  -5   6   9       83.59       95.79      6.53 o 
  -4   6   9      235.34      245.03      8.33 o 
  -3   6   9      172.20      176.03      6.75 o 
  -2   6   9       73.88       72.02      5.39 o 
  -1   6   9       85.67       82.94      5.28 o 
   0   6   9      153.14      152.27      5.07 o 
   1   6   9       85.87       86.43      5.17 o 
   2   6   9       73.98       84.03      5.43 o 
   3   6   9      172.36      158.30      6.64 o 
   4   6   9      235.59      256.59      8.42 o 
   5   6   9       83.63      103.18      6.48 o 
   6   6   9       30.79       19.18      5.86 o 
   7   6   9       12.50       14.19      6.15 o 
   8   6   9       20.25       35.10     23.27 o 
  -7   7   9       39.67        6.19     24.77 o 
  -6   7   9       29.14        5.66     22.61 o 
  -5   7   9       62.04       55.88      6.50 o 
  -4   7   9        0.14        4.90     19.55 o 
  -3   7   9      126.49      126.59      7.08 o 
  -2   7   9      499.42      481.52     15.34 o 
  -1   7   9       19.72        4.48     17.93 o 
   0   7   9       16.19       19.25      8.30 o 
   1   7   9       19.88       10.71     18.08 o 
   2   7   9      499.76      470.52     15.08 o 
   3   7   9      126.46      125.36      6.93 o 
   4   7   9        0.14        4.65     18.66 o 
   5   7   9       62.01       57.08      6.39 o 
   6   7   9       29.12       20.82      6.17 o 
   7   7   9       39.68        6.21     24.88 o 
  -7   8   9       27.12       19.06     28.80 o 
  -6   8   9        7.23        5.66     22.65 o 
  -5   8   9        8.16        5.06     20.24 o 
  -4   8   9      132.20      128.88      7.37 o 
  -3   8   9      106.44      112.40      6.88 o 
  -2   8   9      158.22      149.26      7.39 o 
  -1   8   9      202.58      214.89      7.91 o 
   0   8   9      280.93      288.57      9.47 o 
   1   8   9      202.42      211.26      7.82 o 
   2   8   9      158.14      156.14      7.48 o 
   3   8   9      106.38      111.87      7.15 o 
   4   8   9      132.04      139.73      7.30 o 
   5   8   9        8.19       13.70      6.15 o 
   6   8   9        7.25        5.63     22.54 o 
   7   8   9       27.16       38.11     21.58 o 
  -6   9   9       16.78        6.06     24.19 o 
  -5   9   9       11.29        5.52     22.05 o 
  -4   9   9       27.77        5.95     23.76 o 
  -3   9   9       32.83       44.81      6.15 o 
  -2   9   9       60.65       49.84      6.53 o 
  -1   9   9      179.76      172.51      7.86 o 
   0   9   9       12.44        8.23     13.58 o 
   1   9   9      179.85      185.41      7.84 o 
   2   9   9       60.59       69.64      6.35 o 
   3   9   9       32.88       26.01      6.30 o 
   4   9   9       27.77        5.95     23.76 o 
   5   9   9       11.29       12.61     20.60 o 
   6   9   9       16.82       26.50      6.66 o 
  -5  10   9       55.51       49.33      7.95 o 
  -4  10   9       55.87       44.05      7.66 o 
  -3  10   9        1.88        5.10     20.38 o 
  -2  10   9       22.86       21.09      6.28 o 
  -1  10   9       30.03       19.91      6.15 o 
   0  10   9        2.15        4.96     14.01 o 
   1  10   9       30.01       22.72      5.88 o 
   2  10   9       22.82       23.34      6.28 o 
   3  10   9        1.88        5.28     21.09 o 
   4  10   9       55.83       55.03      7.39 o 
   5  10   9       55.48       63.27      7.79 o 
  -4  11   9        3.89        5.66     22.63 o 
  -3  11   9       26.87       30.00      7.19 o 
  -2  11   9       15.48        5.77     23.10 o 
  -1  11   9        6.01       18.71     20.04 o 
   0  11   9       86.41      100.53     14.75 o 
   1  11   9        6.02       12.47     20.98 o 
   2  11   9       15.44        1.78      7.08 o 
   3  11   9       26.94       29.40      7.08 o 
   4  11   9        3.89       11.60     22.63 o 
  -3  12   9        6.76        6.39     25.52 o 
  -2  12   9        9.39        5.70     22.81 o 
  -1  12   9        3.45        6.10     24.39 o 
   0  12   9        0.02        4.40      6.69 o 
   1  12   9        3.44        4.72     18.86 o 
   2  12   9        9.36       11.76      7.08 o 
   3  12   9        6.77       11.02      7.02 o 
   0   0  10      343.06      301.73      6.86 o 
   1   0  10       29.16       28.29      3.15 o 
   2   0  10       14.11       11.63      3.13 o 
   3   0  10       45.11       53.30      2.85 o 
   4   0  10      210.63      200.23      4.72 o 
   5   0  10      123.83      125.54      4.24 o 
   6   0  10       14.35       14.01      4.21 o 
   7   0  10        4.02        9.83      5.11 o 
   8   0  10       73.01       64.93      4.86 o 
   9   0  10        9.34        5.55     15.65 o 
  -9   1  10        1.08       30.60     20.91 o 
  -8   1  10       17.93       36.52     20.49 o 
  -7   1  10       41.96       45.21      5.97 o 
  -6   1  10       89.13       80.11      6.46 o 
  -5   1  10       79.68       67.66      5.50 o 
  -4   1  10       89.69       86.50      5.12 o 
  -3   1  10       68.00       69.80      4.28 o 
  -2   1  10     1816.75     1824.63     46.17 o 
  -1   1  10     2889.02     2957.51     59.13 o 
   0   1  10     2774.15     2841.30      5.36 o 
   1   1  10     2891.05     2963.82      5.41 o 
   2   1  10     1816.08     1881.04     46.84 o 
   3   1  10       67.90       66.70      4.32 o 
   4   1  10       89.48       87.55      4.97 o 
   5   1  10       79.65       80.22      5.63 o 
   6   1  10       89.04       88.04      6.44 o 
   7   1  10       41.98       36.61      5.79 o 
   8   1  10       17.97        6.24     24.92 o 
   9   1  10        1.08        5.39     21.56 o 
  -9   2  10        9.96        6.10     24.41 o 
  -8   2  10       80.80       99.13      7.35 o 
  -7   2  10       78.14       68.80      6.66 o 
  -6   2  10       76.09       74.41      6.53 o 
  -5   2  10       39.78       49.75      5.21 o 
  -4   2  10       61.96       60.82      4.90 o 
  -3   2  10       93.25       99.66      4.68 o 
  -2   2  10      246.93      265.34      9.18 o 
  -1   2  10      467.33      477.49     14.19 o 
   0   2  10     2398.53     2475.82     37.50 o 
   1   2  10      468.13      472.46     14.16 o 
   2   2  10      247.27      275.85      9.60 o 
   3   2  10       93.14       91.78      4.70 o 
   4   2  10       61.96       57.99      4.92 o 
   5   2  10       39.69       49.86      5.32 o 
   6   2  10       76.04       81.80      6.53 o 
   7   2  10       78.16       67.28      6.46 o 
   8   2  10       80.83       88.66      7.19 o 
   9   2  10        9.99       19.06     21.31 o 
  -9   3  10        5.13        6.17     24.68 o 
  -8   3  10        4.77        5.70     22.78 o 
  -7   3  10        1.42       14.85     15.97 o 
  -6   3  10       47.45       43.14      5.90 o 
  -5   3  10      397.64      416.71     12.40 o 
  -4   3  10       87.47       91.62      5.41 o 
  -3   3  10       98.27       97.79      4.86 o 
  -2   3  10      286.85      296.54      9.24 o 
  -1   3  10      133.21      138.01      4.77 o 
   0   3  10        6.68        3.16      8.92 o 
   1   3  10      133.35      139.62      4.81 o 
   2   3  10      287.07      299.81      9.26 o 
   3   3  10       98.28       84.50      4.90 o 
   4   3  10       87.31       80.18      5.26 o 
   5   3  10      398.02      402.71     12.29 o 
   6   3  10       47.36       42.18      5.88 o 
   7   3  10        1.41        4.88     19.46 o 
   8   3  10        4.75        5.97     23.83 o 
   9   3  10        5.12        5.84     23.32 o 
  -8   4  10        4.13        5.66     22.61 o 
  -7   4  10       68.05       69.82      6.53 o 
  -6   4  10      227.33      216.45      8.13 o 
  -5   4  10       24.57        4.63     18.53 o 
  -4   4  10        1.80        4.45     17.79 o 
  -3   4  10       50.90       53.87      4.92 o 
  -2   4  10       99.20       97.55      4.90 o 
  -1   4  10       17.03       12.07     13.27 o 
   0   4  10      415.87      412.96      9.01 o 
   1   4  10       16.96        7.04     13.54 o 
   2   4  10       99.17      100.33      4.83 o 
   3   4  10       50.95       54.88      4.77 o 
   4   4  10        1.79        4.28     17.10 o 
   5   4  10       24.58       13.47     20.27 o 
   6   4  10      227.45      225.96      8.15 o 
   7   4  10       67.94       61.76      6.57 o 
   8   4  10        4.15        5.70     22.81 o 
  -8   5  10       48.88        6.86     27.39 o 
  -7   5  10       42.28       34.56      6.41 o 
  -6   5  10        6.84        5.26     21.02 o 
  -5   5  10       40.43       35.92      6.08 o 
  -4   5  10      194.22      202.62      7.64 o 
  -3   5  10      128.02      126.23      6.12 o 
  -2   5  10      123.94      133.43      5.81 o 
  -1   5  10      100.20      113.54      5.26 o 
   0   5  10       75.83       84.21      4.33 o 
   1   5  10      100.23      100.04      5.19 o 
   2   5  10      123.66      116.75      5.70 o 
   3   5  10      128.09      126.83      6.15 o 
   4   5  10      194.44      197.86      7.55 o 
   5   5  10       40.34       39.42      5.95 o 
   6   5  10        6.84        4.97     19.84 o 
   7   5  10       42.28       46.88      6.32 o 
   8   5  10       48.88       56.46      7.15 o 
  -8   6  10       23.42       43.03     24.14 o 
  -7   6  10        6.50        5.19     20.78 o 
  -6   6  10        7.93        6.37      5.77 o 
  -5   6  10       17.64       13.27      5.68 o 
  -4   6  10       29.06        5.39     21.60 o 
  -3   6  10      152.13      165.18      7.22 o 
  -2   6  10      148.01      146.59      6.30 o 
  -1   6  10        4.34        3.79     15.17 o 
   0   6  10       84.44       79.00      3.83 o 
   1   6  10        4.36       11.27     15.17 o 
   2   6  10      147.75      137.06      6.28 o 
   3   6  10      152.34      171.73      7.26 o 
   4   6  10       28.99       19.89     21.27 o 
   5   6  10       17.65        9.22      5.66 o 
   6   6  10        7.90        4.30      5.68 o 
   7   6  10        6.54       15.08     22.49 o 
   8   6  10       23.41        6.15     24.61 o 
  -7   7  10       13.69        6.61     26.46 o 
  -6   7  10        5.63        5.46     21.80 o 
  -5   7  10       18.24        5.52     22.12 o 
  -4   7  10      101.44       95.88      6.61 o 
  -3   7  10       26.58       21.65     21.54 o 
  -2   7  10       41.46       38.04      6.04 o 
  -1   7  10       35.69       37.37      5.68 o 
   0   7  10      154.60      155.68      4.94 o 
   1   7  10       35.71       20.73      5.70 o 
   2   7  10       41.45       42.56      5.81 o 
   3   7  10       26.58       23.72      5.92 o 
   4   7  10      101.41       88.73      6.53 o 
   5   7  10       18.22        5.30     21.16 o 
   6   7  10        5.64        4.10      6.15 o 
   7   7  10       13.70       32.00     21.94 o 
  -7   8  10       10.55        5.43     21.76 o 
  -6   8  10       17.39       13.41      7.08 o 
  -5   8  10       90.45       82.36      7.37 o 
  -4   8  10        1.26        4.86     19.46 o 
  -3   8  10      155.92      155.12      7.48 o 
  -2   8  10       42.97       45.52      6.10 o 
  -1   8  10      104.85      104.61      6.93 o 
   0   8  10       53.14       63.76     30.68 o 
   1   8  10      104.63      100.84      6.95 o 
   2   8  10       43.08       41.62      6.17 o 
   3   8  10      155.80      140.22      7.48 o 
   4   8  10        1.26        5.43     21.76 o 
   5   8  10       90.33       98.62      7.42 o 
   6   8  10       17.42        4.21      6.99 o 
   7   8  10       10.57       41.38     22.18 o 
  -6   9  10       20.02       23.47     24.83 o 
  -5   9  10       50.12       46.99      7.37 o 
  -4   9  10       27.99       38.55      6.35 o 
  -3   9  10      146.28      147.66      7.91 o 
  -2   9  10      118.33      115.28      7.19 o 
  -1   9  10       26.20        5.41     21.63 o 
   0   9  10      357.31      327.80      7.85 o 
   1   9  10       26.18       34.45      5.66 o 
   2   9  10      118.45      127.19      7.06 o 
   3   9  10      146.31      146.86      7.79 o 
   4   9  10       27.99       32.18      6.64 o 
   5   9  10       50.18       39.55      7.46 o 
   6   9  10       19.97       25.59      7.44 o 
  -5  10  10       27.16       28.73      7.86 o 
  -4  10  10       11.43        4.52      7.13 o 
  -3  10  10       41.58       43.36      6.88 o 
  -2  10  10       53.46       54.65      6.77 o 
  -1  10  10       30.26       29.11      6.55 o 
   0  10  10        1.01        2.32      5.70 o 
   1  10  10       30.26       21.76      6.10 o 
   2  10  10       53.40       59.09      6.46 o 
   3  10  10       41.53       46.99      6.70 o 
   4  10  10       11.45        9.06      6.79 o 
   5  10  10       27.11       25.10      7.73 o 
  -4  11  10       16.38       24.79      7.44 o 
  -3  11  10        3.54        5.63     22.52 o 
  -2  11  10       19.30       24.94      6.90 o 
  -1  11  10       35.01       37.75      7.08 o 
   0  11  10       16.15        5.68     16.06 o 
   1  11  10       34.93       37.75      6.81 o 
   2  11  10       19.34       31.09      6.64 o 
   3  11  10        3.55        5.92     23.72 o 
   4  11  10       16.38       14.23      7.44 o 
  -2  12  10       47.25       40.64      7.97 o 
  -1  12  10        1.21        4.90     19.58 o 
   0  12  10       40.00       52.79      7.63 o 
   1  12  10        1.21        8.35      6.64 o 
   2  12  10       47.23       50.24      7.57 o 
   1   0  11       12.43        8.93      2.36 o 
   2   0  11       90.36       87.70      3.05 o 
   3   0  11        0.00        6.40      8.85 o 
   4   0  11       33.98       35.71      3.25 o 
   5   0  11       42.74       41.41      3.92 o 
   6   0  11      315.75      324.19      6.79 o 
   7   0  11       47.70        5.53     15.59 o 
   8   0  11       51.38       42.71      5.05 o 
   9   0  11        1.25       16.42     14.38 o 
  -9   1  11       13.50       24.10     24.10 o 
  -8   1  11       38.50       40.20      6.81 o 
  -7   1  11        6.50        3.99      5.66 o 
  -6   1  11       29.56       33.14      5.63 o 
  -5   1  11       97.91       81.76      6.21 o 
  -4   1  11      204.72      213.18      7.02 o 
  -3   1  11      222.27      228.84      7.02 o 
  -2   1  11      312.63      305.43      9.38 o 
  -1   1  11       63.60       65.28      4.10 o 
   0   1  11      124.99      128.70      3.29 o 
   1   1  11       63.61       68.84      4.03 o 
   2   1  11      312.63      321.86      9.44 o 
   3   1  11      222.25      214.72      6.79 o 
   4   1  11      204.67      221.06      6.88 o 
   5   1  11       98.02       80.73      6.28 o 
   6   1  11       29.59       32.87      5.72 o 
   7   1  11        6.49       14.70     20.29 o 
   8   1  11       38.49       41.51      7.06 o 
   9   1  11       13.50       26.50     24.21 o 
  -9   2  11        0.66        5.81     23.25 o 
  -8   2  11       52.46       42.29     23.36 o 
  -7   2  11       70.05       75.52      6.39 o 
  -6   2  11      154.78      169.17      7.53 o 
  -5   2  11      204.16      199.53      7.57 o 
  -4   2  11      113.44      101.60      5.50 o 
  -3   2  11      124.12      124.03      5.46 o 
  -2   2  11      427.65      428.23     12.85 o 
  -1   2  11      205.89      221.62      6.68 o 
   0   2  11      171.21      173.49      3.66 o 
   1   2  11      206.06      221.31      6.73 o 
   2   2  11      427.85      414.26     12.43 o 
   3   2  11      124.13      133.72      5.39 o 
   4   2  11      113.23      113.14      5.50 o 
   5   2  11      204.30      201.44      7.57 o 
   6   2  11      154.98      161.20      7.46 o 
   7   2  11       69.95       75.68      6.73 o 
   8   2  11       52.50       54.21      7.08 o 
   9   2  11        0.66        5.23     20.98 o 
  -8   3  11        7.29        5.90     23.59 o 
  -7   3  11        8.01       12.92      5.88 o 
  -6   3  11      118.54      114.07      7.08 o 
  -5   3  11      194.21      195.30      7.57 o 
  -4   3  11      147.54      152.49      6.37 o 
  -3   3  11      222.46      249.55      7.53 o 
  -2   3  11      405.55      398.03     13.10 o 
  -1   3  11       98.86       97.66      4.43 o 
   0   3  11     1349.39     1470.25     30.23 o 
   1   3  11       98.66       90.26      4.52 o 
   2   3  11      405.99      406.71     12.94 o 
   3   3  11      222.60      253.38      7.51 o 
   4   3  11      147.63      144.45      6.39 o 
   5   3  11      194.08      186.39      7.46 o 
   6   3  11      118.43      127.39      6.93 o 
   7   3  11        8.00        1.45      5.81 o 
   8   3  11        7.31        5.32     21.31 o 
  -8   4  11       23.38       15.61     23.92 o 
  -7   4  11        7.63        8.80      5.92 o 
  -6   4  11        5.74        5.12     20.49 o 
  -5   4  11       37.35       33.52      6.01 o 
  -4   4  11       21.05       18.42      5.41 o 
  -3   4  11       55.88       62.00      5.17 o 
  -2   4  11       21.72       20.53      4.32 o 
  -1   4  11      135.59      131.96      5.23 o 
   0   4  11        0.25        6.38      9.62 o 
   1   4  11      135.45      120.17      5.17 o 
   2   4  11       21.79       21.76      4.25 o 
   3   4  11       55.78       57.30      5.01 o 
   4   4  11       21.01       18.77      5.46 o 
   5   4  11       37.49       37.95      5.88 o 
   6   4  11        5.71        1.43      5.70 o 
   7   4  11        7.60        5.66      6.04 o 
   8   4  11       23.38       25.97      6.93 o 
  -8   5  11        9.56        5.43     21.69 o 
  -7   5  11       13.10        4.79     19.20 o 
  -6   5  11        4.30        5.39     21.56 o 
  -5   5  11      123.77      116.72      7.08 o 
  -4   5  11        1.52        4.94     19.80 o 
  -3   5  11       16.55       10.78     17.88 o 
  -2   5  11       49.95       52.16      5.14 o 
  -1   5  11       24.60       13.03     17.62 o 
   0   5  11      119.26      118.91      3.80 o 
   1   5  11       24.61       25.08      4.39 o 
   2   5  11       49.82       49.95      5.19 o 
   3   5  11       16.55        9.44     17.84 o 
   4   5  11        1.51        4.83      5.46 o 
   5   5  11      123.70      127.61      7.08 o 
   6   5  11        4.29        4.97     19.89 o 
   7   5  11       13.11       16.66     20.60 o 
   8   5  11        9.58        5.79     23.16 o 
  -8   6  11        3.96        7.06     28.22 o 
  -7   6  11        1.09        5.37     21.45 o 
  -6   6  11        8.37        4.88     19.46 o 
  -5   6  11       31.10       30.29      6.08 o 
  -4   6  11       93.98       93.74      6.61 o 
  -3   6  11      125.90      139.84      7.04 o 
  -2   6  11       43.22       45.92      5.43 o 
  -1   6  11        1.25        4.30     17.22 o 
   0   6  11      102.92       96.15      4.08 o 
   1   6  11        1.28       10.13      4.68 o 
   2   6  11       43.10       42.74      5.39 o 
   3   6  11      125.72      130.31      6.93 o 
   4   6  11       93.90       90.82      6.50 o 
   5   6  11       31.12       27.01      6.08 o 
   6   6  11        8.37        5.63     22.52 o 
   7   6  11        1.08        5.86     23.41 o 
   8   6  11        3.96        6.81     27.24 o 
  -7   7  11        0.17        5.52     22.09 o 
  -6   7  11       12.46        6.12     24.52 o 
  -5   7  11       60.01       64.81      6.73 o 
  -4   7  11       99.79       94.50      6.90 o 
  -3   7  11      355.84      355.71     10.94 o 
  -2   7  11      243.24      238.57      8.08 o 
  -1   7  11       24.03       30.78      5.75 o 
   0   7  11        5.69        7.86     13.52 o 
   1   7  11       24.08        5.35      5.95 o 
   2   7  11      243.14      228.64      8.28 o 
   3   7  11      355.67      353.20     10.96 o 
   4   7  11       99.79       86.50      6.88 o 
   5   7  11       60.05       56.19      6.61 o 
   6   7  11       12.48       16.88     22.12 o 
   7   7  11        0.16        6.19     24.79 o 
  -7   8  11       11.88        6.57     26.24 o 
  -6   8  11        2.18        4.86     19.44 o 
  -5   8  11       78.26       90.26      7.19 o 
  -4   8  11       85.59       87.95      7.08 o 
  -3   8  11       46.66        5.97     23.90 o 
  -2   8  11      139.98      128.70      7.30 o 
  -1   8  11      179.59      180.91      7.88 o 
   0   8  11       46.03       45.71      4.35 o 
   1   8  11      179.65      184.56      7.95 o 
   2   8  11      140.02      134.70      7.37 o 
   3   8  11       46.59       57.44      5.81 o 
   4   8  11       85.68       83.83      6.95 o 
   5   8  11       78.29       77.53      6.95 o 
   6   8  11        2.19        5.66     22.58 o 
   7   8  11       11.89       17.44     25.28 o 
  -6   9  11        6.13       12.00     22.67 o 
  -5   9  11        1.92        6.17     24.72 o 
  -4   9  11       24.36        5.35     21.40 o 
  -3   9  11       48.49       47.39      6.61 o 
  -2   9  11       23.78       19.38      6.21 o 
  -1   9  11       91.21      102.85      6.95 o 
   0   9  11      132.81      116.28      5.03 o 
   1   9  11       91.22       97.17      7.04 o 
   2   9  11       23.78       18.00      5.99 o 
   3   9  11       48.56       48.86      6.32 o 
   4   9  11       24.41       25.34      6.41 o 
   5   9  11        1.92        1.76      7.08 o 
   6   9  11        6.14        6.50     25.99 o 
  -5  10  11       58.50       65.59      8.13 o 
  -4  10  11       62.70       68.73      7.66 o 
  -3  10  11        8.01        5.37     21.49 o 
  -2  10  11       74.00       79.46      7.19 o 
  -1  10  11        6.21        5.17     20.65 o 
   0  10  11        7.46       11.65     15.51 o 
   1  10  11        6.22        4.92     19.69 o 
   2  10  11       74.17       65.03      7.28 o 
   3  10  11        8.02       16.53      6.66 o 
   4  10  11       62.83       47.30      7.57 o 
   5  10  11       58.51       69.95      7.75 o 
  -4  11  11       13.92       18.53      7.71 o 
  -3  11  11        6.47        5.88     23.52 o 
  -2  11  11        0.25        5.59     22.34 o 
  -1  11  11        3.41       21.87     21.87 o 
   0  11  11        4.76       10.45     17.01 o 
   1  11  11        3.40       13.12     21.42 o 
   2  11  11        0.25        5.48     21.89 o 
   3  11  11        6.46       16.15     22.00 o 
   4  11  11       13.91        8.82      7.71 o 
  -2  12  11       26.56       32.18      7.82 o 
  -1  12  11        8.37        6.55     26.19 o 
   0  12  11       50.48       57.35      9.80 o 
   1  12  11        8.39        5.95     23.76 o 
   2  12  11       26.50       43.81      7.91 o 
   0   0  12      127.52      124.08      5.19 o 
   1   0  12        4.27        3.06      8.67 o 
   2   0  12       12.14        3.28      2.53 o 
   3   0  12      252.19      276.05      5.59 o 
   4   0  12      384.43      358.59     10.91 o 
   5   0  12      154.74      144.75      4.94 o 
   6   0  12       59.28       64.71      4.30 o 
   7   0  12        7.83       12.81      5.40 o 
   8   0  12       16.66       16.55     14.50 o 
   9   0  12        6.53        6.05     16.99 o 
  -8   1  12       43.52       36.50      6.88 o 
  -7   1  12       33.01       34.54      5.88 o 
  -6   1  12       94.16       92.74      6.73 o 
  -5   1  12      274.60      280.04      8.71 o 
  -4   1  12      138.84      135.01      5.90 o 
  -3   1  12      305.41      304.27      9.67 o 
  -2   1  12       53.57       51.22      4.30 o 
  -1   1  12      240.06      254.71      7.24 o 
   0   1  12     1359.93     1360.07     29.17 o 
   1   1  12      239.65      249.17      7.24 o 
   2   1  12       53.63       50.27      4.23 o 
   3   1  12      305.56      323.06      9.78 o 
   4   1  12      138.81      135.21      5.92 o 
   5   1  12      274.98      286.03      8.82 o 
   6   1  12       94.21      103.36      6.53 o 
   7   1  12       33.07       41.18      5.88 o 
   8   1  12       43.54       42.16      6.59 o 
  -8   2  12       17.93       15.23     21.42 o 
  -7   2  12       99.40       92.54      7.17 o 
  -6   2  12       32.45        5.90     23.61 o 
  -5   2  12       27.94       31.96      5.84 o 
  -4   2  12      101.03       98.13      5.72 o 
  -3   2  12       79.31       80.13      5.01 o 
  -2   2  12      135.93      140.75      5.37 o 
  -1   2  12      123.03      117.77      5.21 o 
   0   2  12     1110.10     1094.81     19.62 o 
   1   2  12      123.19      118.17      5.23 o 
   2   2  12      136.08      135.05      5.30 o 
   3   2  12       79.30       70.60      4.97 o 
   4   2  12      101.12       94.67      5.66 o 
   5   2  12       27.97       28.33      5.88 o 
   6   2  12       32.44       31.67      5.72 o 
   7   2  12       99.42      102.18      7.02 o 
   8   2  12       17.93        6.66     26.66 o 
  -8   3  12        3.75        5.52     22.14 o 
  -7   3  12       47.23       52.58      6.55 o 
  -6   3  12      148.35      146.54      7.44 o 
  -5   3  12      334.19      359.48     12.16 o 
  -4   3  12        0.64        4.37      5.08 o 
  -3   3  12      107.04      115.88      5.68 o 
  -2   3  12      150.81      148.82      5.70 o 
  -1   3  12      339.19      364.40     11.54 o 
   0   3  12      149.26      149.52      3.78 o 
   1   3  12      338.77      348.54     11.45 o 
   2   3  12      150.82      153.76      5.66 o 
   3   3  12      107.03      124.50      5.68 o 
   4   3  12        0.64        4.77     19.06 o 
   5   3  12      334.62      347.07     11.89 o 
   6   3  12      148.20      144.63      7.44 o 
   7   3  12       47.34       41.54      6.53 o 
   8   3  12        3.76       35.59     22.25 o 
  -8   4  12       47.46       20.62     24.79 o 
  -7   4  12      116.67      120.60      7.71 o 
  -6   4  12       44.32       43.56      5.86 o 
  -5   4  12      140.67      138.33      7.19 o 
  -4   4  12        1.54        4.63     18.53 o 
  -3   4  12      194.21      192.89      6.95 o 
  -2   4  12       60.53       58.19      4.94 o 
  -1   4  12       54.95       50.15      4.70 o 
   0   4  12       46.12       48.63      3.19 o 
   1   4  12       55.09       54.14      4.72 o 
   2   4  12       60.43       55.32      4.97 o 
   3   4  12      194.25      189.33      6.77 o 
   4   4  12        1.53        4.54     18.17 o 
   5   4  12      140.59      141.58      7.17 o 
   6   4  12       44.36       40.53      6.04 o 
   7   4  12      116.71      115.97      7.59 o 
   8   4  12       47.46       36.68     24.90 o 
  -8   5  12       16.90        6.01     24.01 o 
  -7   5  12       10.91       14.61      6.95 o 
  -6   5  12        1.39        5.50     21.96 o 
  -5   5  12       33.25       44.12      5.88 o 
  -4   5  12        0.54        5.26     21.05 o 
  -3   5  12       29.15       15.59     19.60 o 
  -2   5  12       77.81       82.45      5.59 o 
  -1   5  12      171.78      159.93      6.44 o 
   0   5  12       26.21       25.43      3.31 o 
   1   5  12      171.80      174.83      6.32 o 
   2   5  12       77.77       79.49      5.41 o 
   3   5  12       29.22       35.79      5.57 o 
   4   5  12        0.53        2.96      5.30 o 
   5   5  12       33.15       31.94      5.97 o 
   6   5  12        1.37        4.90     19.58 o 
   7   5  12       10.89       12.09      6.53 o 
   8   5  12       16.89        6.57     26.30 o 
  -7   6  12       23.76        6.68     26.73 o 
  -6   6  12       19.70       18.26     23.05 o 
  -5   6  12       16.94        4.90     19.64 o 
  -4   6  12       19.11        5.35     21.34 o 
  -3   6  12       69.29       73.07      6.24 o 
  -2   6  12       49.37       48.02      6.06 o 
  -1   6  12      756.90      762.96     23.14 o 
   0   6  12        7.06        5.06      4.90 o 
   1   6  12      757.05      757.89     23.32 o 
   2   6  12       49.41       33.63      6.17 o 
   3   6  12       69.36       72.05      6.15 o 
   4   6  12       19.14       27.62      5.28 o 
   5   6  12       16.96        5.63     22.49 o 
   6   6  12       19.67       12.69      6.10 o 
   7   6  12       23.77       20.47     23.32 o 
  -7   7  12       12.52       21.65     26.01 o 
  -6   7  12       43.73       60.04      7.24 o 
  -5   7  12        3.21        5.57     22.32 o 
  -4   7  12       64.85       72.54      6.57 o 
  -3   7  12      482.08      480.14     15.10 o 
  -2   7  12      138.07      132.67      7.17 o 
  -1   7  12      297.18      302.64      9.02 o 
   0   7  12      576.96      558.24     13.11 o 
   1   7  12      297.00      294.25      8.91 o 
   2   7  12      138.24      132.67      7.08 o 
   3   7  12      481.78      480.97     14.70 o 
   4   7  12       64.94       65.43      6.57 o 
   5   7  12        3.18        6.77      5.72 o 
   6   7  12       43.61       52.94      7.24 o 
   7   7  12       12.52        5.92     23.70 o 
  -6   8  12       11.29       17.53      6.93 o 
  -5   8  12       33.89       19.18     24.77 o 
  -4   8  12       33.37        5.72     22.87 o 
  -3   8  12       17.84       18.26     21.78 o 
  -2   8  12      324.78      320.79     10.16 o 
  -1   8  12       80.98       76.30      6.75 o 
   0   8  12       46.44       37.03     17.33 o 
   1   8  12       80.81       75.88      6.57 o 
   2   8  12      325.07      323.96     10.02 o 
   3   8  12       17.85        8.06      5.95 o 
   4   8  12       33.37       30.24      6.35 o 
   5   8  12       33.86       42.60      6.86 o 
   6   8  12       11.33        6.55      7.08 o 
  -5   9  12       22.95       29.75      7.24 o 
  -4   9  12       60.32        7.42     29.64 o 
  -3   9  12       15.81        5.59     22.40 o 
  -2   9  12      244.28      229.19      9.00 o 
  -1   9  12      180.57      182.53      8.26 o 
   0   9  12        9.04       12.03     14.53 o 
   1   9  12      180.76      184.09      7.93 o 
   2   9  12      244.11      241.44      9.06 o 
   3   9  12       15.85       12.92      6.21 o 
   4   9  12       60.37       46.35      7.75 o 
   5   9  12       23.00       22.94      7.33 o 
  -5  10  12        2.82        6.12     24.45 o 
  -4  10  12        6.75        6.12     24.50 o 
  -3  10  12       65.66       73.07      7.82 o 
  -2  10  12       16.51        6.12     24.50 o 
  -1  10  12        4.79        4.99     20.00 o 
   0  10  12       16.41       19.95      4.38 o 
   1  10  12        4.76       20.40     22.72 o 
   2  10  12       16.56        5.66     22.63 o 
   3  10  12       65.71       62.05      7.79 o 
   4  10  12        6.74        4.99      6.86 o 
   5  10  12        2.80        5.99     23.96 o 
  -3  11  12        4.52        6.41     25.61 o 
  -2  11  12       22.17        5.90     23.65 o 
  -1  11  12       29.75       29.44      7.17 o 
   0  11  12       68.27       76.80      5.53 o 
   1  11  12       29.82       22.07      7.10 o 
   2  11  12       22.16       21.91      7.15 o 
   3  11  12        4.54        5.70     22.83 o 
   0  12  12       19.96       23.23      7.35 o 
   1   0  13      107.39      108.70      7.08 o 
   2   0  13      187.29      198.01      4.55 o 
   3   0  13       91.78       93.36      4.44 o 
   4   0  13      522.21      532.79     35.43 o 
   5   0  13        2.89        4.72     13.35 o 
   6   0  13      536.52      527.10     13.45 o 
   7   0  13       14.28       10.90     14.86 o 
   8   0  13        0.22        8.17     14.80 o 
  -8   1  13       43.79       38.64      7.13 o 
  -7   1  13       20.31       17.24      6.04 o 
  -6   1  13       38.82       20.71     21.56 o 
  -5   1  13        4.85       15.39     18.73 o 
  -4   1  13      244.60      235.43      7.51 o 
  -3   1  13      111.39      113.47      5.61 o 
  -2   1  13       13.45        3.90     15.55 o 
  -1   1  13      161.20      142.07      5.41 o 
   0   1  13        9.30        5.67      9.88 o 
   1   1  13      161.63      154.67      5.28 o 
   2   1  13       13.34       17.44      3.96 o 
   3   1  13      111.45      115.56      5.55 o 
   4   1  13      244.69      231.15      7.35 o 
   5   1  13        4.89       11.43      5.35 o 
   6   1  13       38.75       28.77      6.01 o 
   7   1  13       20.32       22.49      6.08 o 
   8   1  13       43.84       37.04      7.17 o 
  -8   2  13        7.06        5.37     21.51 o 
  -7   2  13      236.91      238.41      9.13 o 
  -6   2  13       12.76       14.05     20.33 o 
  -5   2  13      460.56      453.66     15.50 o 
  -4   2  13       58.45       59.44      5.90 o 
  -3   2  13       61.93       56.28      5.23 o 
  -2   2  13      128.59      126.14      5.59 o 
  -1   2  13      569.53      587.07     18.84 o 
   0   2  13       32.73       27.22      3.46 o 
   1   2  13      569.40      606.15     18.89 o 
   2   2  13      128.68      120.26      5.46 o 
   3   2  13       62.00       58.04      5.17 o 
   4   2  13       58.47       62.36      5.97 o 
   5   2  13      460.40      448.96     15.52 o 
   6   2  13       12.75        5.01     20.02 o 
   7   2  13      237.14      221.26      9.09 o 
   8   2  13        7.06       11.20     21.87 o 
  -8   3  13       14.59        5.55     22.20 o 
  -7   3  13       63.59       67.35      7.02 o 
  -6   3  13        8.61        5.19      5.81 o 
  -5   3  13       85.57       97.06      6.53 o 
  -4   3  13       42.77       44.83      5.88 o 
  -3   3  13      206.71      207.08      7.26 o 
  -2   3  13       19.25       17.37      4.37 o 
  -1   3  13      175.72      176.34      5.95 o 
   0   3  13      233.97      251.72      5.81 o 
   1   3  13      175.49      167.77      5.99 o 
   2   3  13       19.13       18.40      4.57 o 
   3   3  13      206.87      214.11      7.15 o 
   4   3  13       42.81       45.92      5.92 o 
   5   3  13       85.60       87.86      6.50 o 
   6   3  13        8.65        4.79     19.15 o 
   7   3  13       63.62       59.17      6.81 o 
   8   3  13       14.56        6.15     24.57 o 
  -8   4  13       11.39       22.07      6.50 o 
  -7   4  13       19.02       30.31      6.75 o 
  -6   4  13        7.75        5.55     22.14 o 
  -5   4  13       19.67        5.32     21.27 o 
  -4   4  13        2.57       16.86     17.95 o 
  -3   4  13        8.42        4.77     19.04 o 
  -2   4  13       47.53       48.57      5.12 o 
  -1   4  13      145.61      146.12      5.92 o 
   0   4  13        5.61        4.03     11.38 o 
   1   4  13      145.45      134.63      6.04 o 
   2   4  13       47.58       56.39      4.94 o 
   3   4  13        8.45        1.38      5.48 o 
   4   4  13        2.59        4.88     19.51 o 
   5   4  13       19.70        4.72     18.91 o 
   6   4  13        7.75       19.38      5.55 o 
   7   4  13       18.99       24.14      6.66 o 
   8   4  13       11.36        1.83      7.28 o 
  -7   5  13       28.99       21.91      7.22 o 
  -6   5  13       85.40       87.66      6.86 o 
  -5   5  13      133.97      138.39      7.51 o 
  -4   5  13       26.74       18.42      5.90 o 
  -3   5  13      134.20      122.42      7.15 o 
  -2   5  13      106.21      106.88      6.59 o 
  -1   5  13      380.95      403.28     12.61 o 
   0   5  13      145.61      137.32      4.32 o 
   1   5  13      380.75      366.36     12.45 o 
   2   5  13      105.95      104.54      6.48 o 
   3   5  13      134.18      130.40      6.99 o 
   4   5  13       26.78       27.44      5.81 o 
   5   5  13      133.97      150.80      7.26 o 
   6   5  13       85.46       86.81      7.15 o 
   7   5  13       28.96       29.15      6.73 o 
  -7   6  13        1.61        5.95     23.79 o 
  -6   6  13       16.45        5.79     23.18 o 
  -5   6  13       79.61       86.03      6.95 o 
  -4   6  13      162.45      177.01      7.93 o 
  -3   6  13       60.28       53.58      6.48 o 
  -2   6  13       34.70       39.15      6.10 o 
  -1   6  13      124.78      132.13      6.97 o 
   0   6  13      337.97      335.62      8.28 o 
   1   6  13      124.70      116.61      6.97 o 
   2   6  13       34.72       33.70      6.08 o 
   3   6  13       60.25       59.49      6.28 o 
   4   6  13      162.48      168.24      7.62 o 
   5   6  13       79.55       83.63      6.81 o 
   6   6  13       16.50       20.98     23.36 o 
   7   6  13        1.60       14.05     23.65 o 
  -7   7  13       25.29        6.86     27.42 o 
  -6   7  13        5.03       17.93     21.49 o 
  -5   7  13       29.88       36.88      6.39 o 
  -4   7  13       13.92        8.77      6.06 o 
  -3   7  13      233.50      236.67      9.13 o 
  -2   7  13      170.86      181.04      7.51 o 
  -1   7  13      376.70      388.76     12.16 o 
   0   7  13       18.63        5.43     15.40 o 
   1   7  13      376.68      398.36     12.45 o 
   2   7  13      171.01      164.36      7.46 o 
   3   7  13      233.34      235.09      8.95 o 
   4   7  13       13.95       19.11      6.01 o 
   5   7  13       29.92       27.15      6.35 o 
   6   7  13        4.99       15.68     20.67 o 
   7   7  13       25.28       37.08     23.85 o 
  -6   8  13        8.93        5.66     22.67 o 
  -5   8  13        3.58        5.66     22.65 o 
  -4   8  13        3.72        4.97     19.91 o 
  -3   8  13      142.46      143.83      7.73 o 
  -2   8  13       26.95       19.13      6.35 o 
  -1   8  13      330.35      328.39     10.91 o 
   0   8  13      135.38      132.57      5.23 o 
   1   8  13      330.63      334.04     11.16 o 
   2   8  13       26.97       26.66      6.17 o 
   3   8  13      142.51      143.05      7.79 o 
   4   8  13        3.70       18.28     19.60 o 
   5   8  13        3.58        5.30     21.20 o 
   6   8  13        8.90       16.73     22.78 o 
  -5   9  13        7.32        5.79     23.16 o 
  -4   9  13        2.03        5.77     23.10 o 
  -3   9  13       19.52        5.81     23.25 o 
  -2   9  13        1.52        4.74     18.97 o 
  -1   9  13        5.19        6.75      6.15 o 
   0   9  13       96.99       92.53      4.96 o 
   1   9  13        5.15        1.49      5.99 o 
   2   9  13        1.53        5.10     20.38 o 
   3   9  13       19.56       16.81      6.44 o 
   4   9  13        2.01        5.79     23.18 o 
   5   9  13        7.33       19.78      6.88 o 
  -4  10  13       26.32       14.12     25.10 o 
  -3  10  13        0.17        5.57     22.25 o 
  -2  10  13       52.46       46.93      7.71 o 
  -1  10  13       16.63       11.51      6.61 o 
   0  10  13        3.74        2.49      6.14 o 
   1  10  13       16.60       23.38      6.55 o 
   2  10  13       52.48       48.11      7.33 o 
   3  10  13        0.17        5.95     23.81 o 
   4  10  13       26.31       24.59      7.28 o 
  -3  11  13        5.58        5.77     23.10 o 
  -2  11  13        5.79       11.83     23.03 o 
  -1  11  13        3.08        5.35     21.36 o 
   0  11  13        0.20       10.22      8.44 o 
   1  11  13        3.08        5.97     23.85 o 
   2  11  13        5.80        6.24     24.90 o 
   3  11  13        5.55        5.68     22.69 o 
   0   0  14      536.28      527.74     12.01 o 
   1   0  14       19.73       21.86      2.98 o 
   2   0  14        4.39        1.64      3.96 o 
   3   0  14      321.24      329.87      7.47 o 
   4   0  14      423.69      430.60     10.31 o 
   5   0  14       10.00       10.06     12.83 o 
   6   0  14       39.77       33.48      4.18 o 
   7   0  14       11.25       11.55     14.48 o 
   8   0  14        8.06       27.08     14.59 o 
  -8   1  14        8.67        5.50     22.05 o 
  -7   1  14        1.30       14.30     20.73 o 
  -6   1  14      148.43      156.39      7.46 o 
  -5   1  14       65.25       64.14      6.28 o 
  -4   1  14      258.18      265.76      9.00 o 
  -3   1  14      307.51      276.79      9.00 o 
  -2   1  14       78.09       77.33      5.06 o 
  -1   1  14       98.89      108.04      5.23 o 
   0   1  14       20.26       22.82      2.84 o 
   1   1  14       99.14      105.63      5.30 o 
   2   1  14       78.01       86.17      5.26 o 
   3   1  14      307.59      293.64      9.38 o 
   4   1  14      257.85      258.57      9.02 o 
   5   1  14       65.20       62.67      6.12 o 
   6   1  14      148.52      150.69      7.64 o 
   7   1  14        1.30       10.89      5.68 o 
   8   1  14        8.67       25.14     20.07 o 
  -8   2  14       10.84        5.92     23.72 o 
  -7   2  14        4.79        3.96      5.90 o 
  -6   2  14       18.45        5.06     20.22 o 
  -5   2  14      176.55      178.57      7.64 o 
  -4   2  14      751.43      736.97     23.59 o 
  -3   2  14      101.90      101.00      6.08 o 
  -2   2  14      804.54      776.90     25.72 o 
  -1   2  14       25.90        5.14     20.56 o 
   0   2  14      369.33      391.67      8.77 o 
   1   2  14       25.94        4.77     19.06 o 
   2   2  14      804.46      801.18     26.66 o 
   3   2  14      102.12      105.59      5.92 o 
   4   2  14      751.47      783.21     23.94 o 
   5   2  14      176.55      163.47      7.77 o 
   6   2  14       18.46        4.86     19.38 o 
   7   2  14        4.83        5.01     20.07 o 
   8   2  14       10.85        5.79     23.14 o 
  -8   3  14        5.12       37.79     20.60 o 
  -7   3  14        5.27        8.28      6.55 o 
  -6   3  14       60.60       71.78      6.48 o 
  -5   3  14       74.42       71.89      6.32 o 
  -4   3  14      547.63      510.07     16.57 o 
  -3   3  14      149.41      147.88      7.06 o 
  -2   3  14      174.74      161.96      6.37 o 
  -1   3  14      109.74      104.79      5.46 o 
   0   3  14       19.03       21.83     10.90 o 
   1   3  14      109.74       94.43      5.48 o 
   2   3  14      174.56      168.39      6.41 o 
   3   3  14      149.45      150.44      6.99 o 
   4   3  14      547.73      553.19     16.79 o 
   5   3  14       74.38       72.74      6.17 o 
   6   3  14       60.57       66.84      6.68 o 
   7   3  14        5.28       10.40      6.32 o 
   8   3  14        5.12       14.16     20.04 o 
  -8   4  14       15.02        6.57     26.28 o 
  -7   4  14      161.17      159.37      9.20 o 
  -6   4  14      124.75      119.97      7.62 o 
  -5   4  14       24.15       38.13      5.63 o 
  -4   4  14      188.26      186.25      7.68 o 
  -3   4  14      249.07      255.18      9.49 o 
  -2   4  14      396.36      404.02     13.87 o 
  -1   4  14      372.69      397.20     11.51 o 
   0   4  14      190.93      192.95      4.72 o 
   1   4  14      372.50      394.38     11.40 o 
   2   4  14      396.24      364.64     13.92 o 
   3   4  14      249.41      248.28      9.40 o 
   4   4  14      188.32      179.42      7.68 o 
   5   4  14       24.09       13.01      5.88 o 
   6   4  14      124.71      116.19      7.73 o 
   7   4  14      161.04      148.99      9.06 o 
   8   4  14       15.02       24.30     25.70 o 
  -7   5  14       23.51       18.26      6.93 o 
  -6   5  14       24.57       30.24      6.39 o 
  -5   5  14       79.96       88.17      7.24 o 
  -4   5  14       13.66        5.08     20.29 o 
  -3   5  14       45.25       11.00     21.80 o 
  -2   5  14      431.38      461.32     15.79 o 
  -1   5  14      277.07      274.96      8.89 o 
   0   5  14       95.61      100.09      4.42 o 
   1   5  14      277.21      271.08      8.69 o 
   2   5  14      431.48      447.65     15.17 o 
   3   5  14       45.15       28.66      6.06 o 
   4   5  14       13.66        4.54     18.20 o 
   5   5  14       79.95       94.79      6.86 o 
   6   5  14       24.51       29.40      6.15 o 
   7   5  14       23.51       10.60      7.19 o 
  -7   6  14        0.53        1.78      7.13 o 
  -6   6  14        6.34       17.37     23.38 o 
  -5   6  14       52.67       52.89      6.59 o 
  -4   6  14       40.03       21.63     21.63 o 
  -3   6  14      361.09      375.02     11.51 o 
  -2   6  14      163.42      157.12      7.66 o 
  -1   6  14       58.72       71.82      6.48 o 
   0   6  14      163.31      165.38      7.91 o 
   1   6  14       58.63       66.35      6.35 o 
   2   6  14      163.42      169.30      7.39 o 
   3   6  14      361.06      360.97     11.18 o 
   4   6  14       40.03       43.85      6.19 o 
   5   6  14       52.64       46.70      6.68 o 
   6   6  14        6.31        5.90     23.59 o 
   7   6  14        0.54        1.69      6.79 o 
  -6   7  14       28.87        6.06     24.28 o 
  -5   7  14       50.24       57.15      7.19 o 
  -4   7  14        1.90        5.19     20.78 o 
  -3   7  14       23.07       16.37     20.67 o 
  -2   7  14       73.36       85.50      6.57 o 
  -1   7  14      124.33      129.08      7.15 o 
   0   7  14      334.23      332.59      7.51 o 
   1   7  14      124.25      122.78      7.13 o 
   2   7  14       73.29       74.99      6.35 o 
   3   7  14       23.00        5.41     21.69 o 
   4   7  14        1.88        5.46     21.85 o 
   5   7  14       50.20       39.58      7.66 o 
   6   7  14       28.88       24.83      7.04 o 
  -6   8  14       59.21       56.19      8.37 o 
  -5   8  14        4.73       13.63     21.56 o 
  -4   8  14       65.80       61.65      7.48 o 
  -3   8  14        4.07        5.35     21.42 o 
  -2   8  14      120.79      100.80      7.22 o 
  -1   8  14      172.49      165.41      8.06 o 
   0   8  14      344.45      366.10      8.79 o 
   1   8  14      172.40      162.96      7.91 o 
   2   8  14      120.80       97.86      7.06 o 
   3   8  14        4.04        5.10     20.40 o 
   4   8  14       65.75       57.04      7.39 o 
   5   8  14        4.70        6.28     25.12 o 
   6   8  14       59.29       69.40      8.02 o 
  -5   9  14       22.25       34.65      7.59 o 
  -4   9  14        4.39       13.65     22.29 o 
  -3   9  14       15.75        6.75     26.99 o 
  -2   9  14        7.42       18.49     22.20 o 
  -1   9  14        6.79        1.58      6.32 o 
   0   9  14       78.99       80.06      7.07 o 
   1   9  14        6.82        5.92     23.74 o 
   2   9  14        7.47        5.79     23.14 o 
   3   9  14       15.77       19.40     22.69 o 
   4   9  14        4.39       18.62      6.90 o 
   5   9  14       22.26       27.19      7.86 o 
  -4  10  14       17.61       12.12     23.63 o 
  -3  10  14       28.54       41.98      7.53 o 
  -2  10  14        5.81        6.46     25.86 o 
  -1  10  14        4.55        5.70     22.78 o 
   0  10  14        0.71       15.08     15.94 o 
   1  10  14        4.57       13.50      6.55 o 
   2  10  14        5.83        1.67      6.68 o 
   3  10  14       28.50       39.00      7.55 o 
   4  10  14       17.63       23.79      7.26 o 
  -2  11  14       20.77        1.87      7.48 o 
  -1  11  14        7.59        7.24     28.95 o 
   0  11  14        1.07        6.11     17.27 o 
   1  11  14        7.57        5.79     23.16 o 
   2  11  14       20.68        6.68     26.68 o 
   1   0  15      332.28      323.71      7.70 o 
   2   0  15        0.01        4.33     12.23 o 
   3   0  15      271.46      299.59      7.50 o 
   4   0  15       73.28       71.07      4.31 o 
   5   0  15       82.55       80.89      4.34 o 
   6   0  15      192.20      190.19      5.80 o 
   7   0  15        0.87        5.45     15.41 o 
   8   0  15       43.92       35.23      5.31 o 
  -8   1  15       13.08       33.07     21.91 o 
  -7   1  15        7.64       10.40      6.39 o 
  -6   1  15       46.39       49.53      6.08 o 
  -5   1  15       18.69       15.59      5.63 o 
  -4   1  15      134.73      140.73      7.08 o 
  -3   1  15      436.04      451.32     14.45 o 
  -2   1  15      141.01      137.64      6.08 o 
  -1   1  15      104.74      110.13      5.61 o 
   0   1  15       34.18       19.97      9.04 o 
   1   1  15      104.76      107.64      5.63 o 
   2   1  15      141.12      139.62      6.10 o 
   3   1  15      436.17      453.31     14.72 o 
   4   1  15      134.70      144.27      6.99 o 
   5   1  15       18.66        8.77      5.63 o 
   6   1  15       46.28       49.38      6.08 o 
   7   1  15        7.66        3.85      6.41 o 
   8   1  15       13.08       14.16     21.65 o 
  -8   2  15        6.95       26.30     19.29 o 
  -7   2  15       16.84       15.03     24.21 o 
  -6   2  15       51.13       45.70      6.39 o 
  -5   2  15      106.59      115.52      6.84 o 
  -4   2  15      186.88      178.39      7.77 o 
  -3   2  15       74.24       14.41     23.85 o 
  -2   2  15       92.49       85.37      5.75 o 
  -1   2  15      347.46      350.37     11.07 o 
   0   2  15        1.31        6.19      3.00 o 
   1   2  15      347.05      341.22     11.07 o 
   2   2  15       92.49       95.01      5.70 o 
   3   2  15       74.23       76.99      6.12 o 
   4   2  15      186.72      169.17      7.84 o 
   5   2  15      106.57      105.01      6.77 o 
   6   2  15       51.11       55.72      6.39 o 
   7   2  15       16.81       24.41      6.48 o 
   8   2  15        6.94       21.51     23.05 o 
  -7   3  15        0.41       10.98     20.73 o 
  -6   3  15        8.23        5.61     22.43 o 
  -5   3  15       30.13       17.84     22.14 o 
  -4   3  15       17.34       27.15      5.63 o 
  -3   3  15        0.78        4.74     18.97 o 
  -2   3  15      273.82      284.16      8.28 o 
  -1   3  15       75.49       73.70      5.41 o 
   0   3  15      152.02      153.79      4.39 o 
   1   3  15       75.61       82.58      5.43 o 
   2   3  15      273.85      281.97      8.40 o 
   3   3  15        0.77        4.79     19.15 o 
   4   3  15       17.43       20.96      5.61 o 
   5   3  15       30.07       29.29      5.86 o 
   6   3  15        8.22        4.97     19.91 o 
   7   3  15        0.41        5.75     22.94 o 
  -7   4  15        7.32        5.46     21.83 o 
  -6   4  15       37.31        6.44     25.75 o 
  -5   4  15       60.52       56.41      6.59 o 
  -4   4  15       38.03       41.51      5.59 o 
  -3   4  15       88.82       93.89      6.39 o 
  -2   4  15       77.43       66.99      6.24 o 
  -1   4  15      107.81       99.97      6.41 o 
   0   4  15        4.34        3.33      4.94 o 
   1   4  15      108.10      101.36      6.32 o 
   2   4  15       77.52       78.97      6.01 o 
   3   4  15       88.91       94.67      6.50 o 
   4   4  15       37.89       36.30      5.97 o 
   5   4  15       60.54       66.61      6.53 o 
   6   4  15       37.31        5.59     22.38 o 
   7   4  15        7.33       18.20     22.52 o 
  -7   5  15       22.86        6.44     25.77 o 
  -6   5  15       33.40       39.71      6.95 o 
  -5   5  15       19.15       13.81     22.74 o 
  -4   5  15       54.71       57.57      6.17 o 
  -3   5  15      104.55       94.81      6.75 o 
  -2   5  15       12.42       18.86     20.02 o 
  -1   5  15       40.09       37.04      5.88 o 
   0   5  15      122.78      124.83      6.41 o 
   1   5  15       40.20       39.53      5.90 o 
   2   5  15       12.41       14.14     18.66 o 
   3   5  15      104.47       96.17      6.68 o 
   4   5  15       54.77       53.29      6.41 o 
   5   5  15       19.17       17.75     21.31 o 
   6   5  15       33.45       51.78      7.19 o 
   7   5  15       22.86       26.84      7.15 o 
  -6   6  15       26.38       33.76      7.13 o 
  -5   6  15       80.92      100.49      7.73 o 
  -4   6  15      206.07      204.89      8.35 o 
  -3   6  15       38.65       39.46      5.97 o 
  -2   6  15       59.62       64.03      6.19 o 
  -1   6  15       56.58       57.95      6.21 o 
   0   6  15        6.38       10.22     14.25 o 
   1   6  15       56.65       55.68      6.15 o 
   2   6  15       59.51       62.20      6.37 o 
   3   6  15       38.69       36.08      5.97 o 
   4   6  15      206.01      202.87      8.44 o 
   5   6  15       80.91       95.45      7.46 o 
   6   6  15       26.40       16.57      7.35 o 
  -6   7  15       17.32       17.84      7.17 o 
  -5   7  15       35.14       37.66      7.04 o 
  -4   7  15        3.93       12.20     20.56 o 
  -3   7  15       39.17        6.08     24.34 o 
  -2   7  15       45.91       17.84     21.27 o 
  -1   7  15       28.74       21.14     21.14 o 
   0   7  15       39.13       39.86     11.40 o 
   1   7  15       28.80       29.35      5.86 o 
   2   7  15       45.92       44.32      6.04 o 
   3   7  15       39.13       35.63      6.21 o 
   4   7  15        3.92        4.99     19.93 o 
   5   7  15       35.10       48.26      7.17 o 
   6   7  15       17.28       11.31      7.42 o 
  -5   8  15        4.93        5.23     20.91 o 
  -4   8  15       21.39        6.39     25.57 o 
  -3   8  15       41.26       44.79      6.57 o 
  -2   8  15       46.34       29.98      6.61 o 
  -1   8  15       66.44       81.33      6.77 o 
   0   8  15       44.96       40.66      4.61 o 
   1   8  15       66.40       67.30      6.79 o 
   2   8  15       46.27       51.27      6.17 o 
   3   8  15       41.26       43.25      6.61 o 
   4   8  15       21.37       34.56      6.73 o 
   5   8  15        4.93        6.64     26.50 o 
  -4   9  15       32.39       24.43      7.26 o 
  -3   9  15       16.33       10.16      7.02 o 
  -2   9  15       50.88       69.02      7.39 o 
  -1   9  15       24.87       27.28      6.55 o 
   0   9  15        6.26       13.75     15.52 o 
   1   9  15       24.91       14.43      6.55 o 
   2   9  15       50.91       56.03      7.26 o 
   3   9  15       16.34        6.50      7.04 o 
   4   9  15       32.32       22.32      7.28 o 
  -3  10  15        9.59       11.89      7.51 o 
  -2  10  15       20.46       23.21     23.21 o 
  -1  10  15       33.63       28.37      7.15 o 
   0  10  15        0.76        4.01      6.49 o 
   1  10  15       33.63       39.26      7.26 o 
   2  10  15       20.40       13.92     26.06 o 
   3  10  15        9.58        5.06      7.24 o 
   0  11  15        3.11       10.22     17.12 o 
   0   0  16      182.70      182.82      4.50 o 
   1   0  16       96.21       94.60      3.94 o 
   2   0  16       69.40       60.24      4.08 o 
   3   0  16       21.04       21.11      3.82 o 
   4   0  16       73.43       76.56      5.13 o 
   5   0  16       72.04       76.92      5.16 o 
   6   0  16      145.88      140.53      5.81 o 
   7   0  16       10.62        8.78      6.26 o 
   8   0  16        0.15        5.73     16.22 o 
  -7   1  16        0.81        5.30     21.25 o 
  -6   1  16       87.38       88.13      7.06 o 
  -5   1  16       19.72       20.27      5.59 o 
  -4   1  16       34.30       45.39      5.72 o 
  -3   1  16      206.44      213.05      7.95 o 
  -2   1  16      196.79      191.26      7.30 o 
  -1   1  16      115.64      111.00      5.84 o 
   0   1  16       23.71       26.58      3.39 o 
   1   1  16      115.54      106.86      5.81 o 
   2   1  16      196.71      193.58      7.37 o 
   3   1  16      206.27      214.29      7.84 o 
   4   1  16       34.29       29.02      5.97 o 
   5   1  16       19.73       28.75      5.63 o 
   6   1  16       87.28       88.13      6.93 o 
   7   1  16        0.80        5.43     21.69 o 
  -7   2  16       13.48       17.86     23.41 o 
  -6   2  16       33.83       30.27      5.97 o 
  -5   2  16       23.69       37.73      5.97 o 
  -4   2  16       16.46       11.54     19.02 o 
  -3   2  16      217.45      235.74      8.11 o 
  -2   2  16      305.14      284.80     11.00 o 
  -1   2  16      185.11      181.95      7.26 o 
   0   2  16       65.88       70.35     10.36 o 
   1   2  16      185.08      190.84      7.13 o 
   2   2  16      304.91      307.43     11.05 o 
   3   2  16      217.36      226.68      8.06 o 
   4   2  16       16.39       19.80     20.20 o 
   5   2  16       23.62       30.60      5.75 o 
   6   2  16       33.85       34.59      6.15 o 
   7   2  16       13.47        7.51      6.53 o 
  -7   3  16       49.40       54.32      7.51 o 
  -6   3  16        2.55        5.17     20.65 o 
  -5   3  16       12.77        5.97     23.87 o 
  -4   3  16       78.45       72.29      6.41 o 
  -3   3  16      341.36      364.47     10.98 o 
  -2   3  16      131.58      125.79      6.84 o 
  -1   3  16      192.80      205.78      7.62 o 
   0   3  16       26.59       29.09      3.75 o 
   1   3  16      192.94      198.41      7.51 o 
   2   3  16      131.82      125.05      6.90 o 
   3   3  16      341.72      375.36     11.00 o 
   4   3  16       78.46       77.82      6.53 o 
   5   3  16       12.76        5.23     20.91 o 
   6   3  16        2.53        4.81     19.24 o 
   7   3  16       49.46       65.94      7.42 o 
  -7   4  16       23.92       34.39      7.15 o 
  -6   4  16        1.00        5.72     22.92 o 
  -5   4  16       85.46      102.69      6.79 o 
  -4   4  16       76.01       76.19      6.64 o 
  -3   4  16      347.20      357.12     11.98 o 
  -2   4  16      203.55      197.97      7.88 o 
  -1   4  16       63.07       57.44      6.26 o 
   0   4  16     1009.29      924.89     52.24 o 
   1   4  16       62.99       61.49      6.17 o 
   2   4  16      203.61      205.43      7.88 o 
   3   4  16      347.06      355.67     11.85 o 
   4   4  16       76.08       71.74      6.59 o 
   5   4  16       85.56      101.07      6.84 o 
   6   4  16        1.00        5.14     20.58 o 
   7   4  16       23.92       18.15      7.22 o 
  -7   5  16        4.91        1.69      6.77 o 
  -6   5  16        2.60        5.84     23.34 o 
  -5   5  16        1.70        5.21     20.89 o 
  -4   5  16       21.14       16.10      6.06 o 
  -3   5  16       10.38       16.97      5.50 o 
  -2   5  16       95.65       95.45      6.75 o 
  -1   5  16       37.39        5.48     21.87 o 
   0   5  16        9.60        4.83     13.63 o 
   1   5  16       37.34       36.21      5.90 o 
   2   5  16       95.34       86.86      6.61 o 
   3   5  16       10.43       15.10      5.77 o 
   4   5  16       21.13       14.54      6.04 o 
   5   5  16        1.70        5.79     23.18 o 
   6   5  16        2.58        3.65      6.32 o 
   7   5  16        4.90       12.00      6.99 o 
  -6   6  16       14.20        6.37     25.46 o 
  -5   6  16       17.52       32.14      7.19 o 
  -4   6  16       32.14       32.32      6.44 o 
  -3   6  16        6.35       14.83     21.47 o 
  -2   6  16       17.95       21.47      5.92 o 
  -1   6  16      890.91      876.68     27.24 o 
   0   6  16        0.42        4.57     12.91 o 
   1   6  16      890.86      871.56     26.81 o 
   2   6  16       17.97       12.14      5.92 o 
   3   6  16        6.37        4.74     19.00 o 
   4   6  16       32.08       28.22      6.28 o 
   5   6  16       17.48       22.87      6.66 o 
   6   6  16       14.20        6.01     24.03 o 
  -6   7  16        3.56        5.81     23.23 o 
  -5   7  16      119.97      106.50      9.00 o 
  -4   7  16        9.45       15.99      6.53 o 
  -3   7  16       19.61       20.02      6.12 o 
  -2   7  16        2.47        4.70     18.80 o 
  -1   7  16      215.30      216.50      8.31 o 
   0   7  16       70.31       76.39      4.70 o 
   1   7  16      215.20      205.09      8.60 o 
   2   7  16        2.45        5.21     20.82 o 
   3   7  16       19.59       31.11      5.95 o 
   4   7  16        9.45       16.19      6.77 o 
   5   7  16      119.92      136.66      8.80 o 
   6   7  16        3.57        1.80      7.17 o 
  -5   8  16        2.70       14.61     22.34 o 
  -4   8  16       34.29       48.91      7.48 o 
  -3   8  16       18.42        5.92     23.70 o 
  -2   8  16      132.69      128.86      7.75 o 
  -1   8  16       63.19       62.31      6.73 o 
   0   8  16       53.76       47.63     12.15 o 
   1   8  16       63.19       58.82      6.61 o 
   2   8  16      132.52      117.93      7.88 o 
   3   8  16       18.42        5.88     23.50 o 
   4   8  16       34.27       39.00      7.37 o 
   5   8  16        2.70        1.78      7.15 o 
  -4   9  16        4.36        6.66     26.61 o 
  -3   9  16        7.41       20.87     23.76 o 
  -2   9  16        6.46       19.95     21.38 o 
  -1   9  16       15.59       17.37     20.13 o 
   0   9  16      279.14      254.08      7.25 o 
   1   9  16       15.53       21.11      7.06 o 
   2   9  16        6.46        6.15     24.59 o 
   3   9  16        7.41        5.37     21.49 o 
   4   9  16        4.37        5.68     22.76 o 
  -2  10  16       31.66       39.55      7.59 o 
  -1  10  16        5.08        6.95     27.79 o 
   0  10  16        3.38        7.60      6.23 o 
   1  10  16        5.09       12.43      6.61 o 
   2  10  16       31.71       41.09      7.17 o 
   1   0  17      215.60      218.38      7.09 o 
   2   0  17       78.58       75.75      4.33 o 
   3   0  17       23.65       17.41      7.34 o 
   4   0  17      195.12      197.19      6.00 o 
   5   0  17        0.00       10.79      5.20 o 
   6   0  17        0.00        7.97     14.43 o 
   7   0  17        7.94        5.45     15.43 o 
  -7   1  17       13.18       16.04     20.38 o 
  -6   1  17        3.91        1.49      5.97 o 
  -5   1  17       47.23       53.56      6.26 o 
  -4   1  17      197.31      191.82      7.71 o 
  -3   1  17       22.46        4.86     19.44 o 
  -2   1  17      182.73      183.31      7.39 o 
  -1   1  17       18.41       23.21      5.30 o 
   0   1  17       95.12       88.46      4.23 o 
   1   1  17       18.34       15.28      5.43 o 
   2   1  17      182.91      175.47      7.19 o 
   3   1  17       22.31       30.76      5.63 o 
   4   1  17      197.14      185.99      7.75 o 
   5   1  17       47.20       49.17      6.30 o 
   6   1  17        3.89       10.27     20.04 o 
   7   1  17       13.20       23.34      6.44 o 
  -7   2  17        3.39        5.77     23.10 o 
  -6   2  17       12.92       17.24      6.53 o 
  -5   2  17       32.91       29.75      6.15 o 
  -4   2  17       61.41       58.08      6.24 o 
  -3   2  17      128.09      143.14      7.17 o 
  -2   2  17      528.66      496.13     17.71 o 
  -1   2  17        1.23        5.06     20.24 o 
   0   2  17       70.47       65.03      4.24 o 
   1   2  17        1.26        5.14     20.56 o 
   2   2  17      528.57      509.85     18.06 o 
   3   2  17      127.92      151.55      7.17 o 
   4   2  17       61.31       58.08      5.97 o 
   5   2  17       32.84       38.19      6.01 o 
   6   2  17       12.93       27.28      6.55 o 
   7   2  17        3.39        5.68     22.74 o 
  -7   3  17        0.91        5.77     23.10 o 
  -6   3  17        5.00        5.41     21.67 o 
  -5   3  17       13.44       15.03      5.77 o 
  -4   3  17       42.67       39.69      5.84 o 
  -3   3  17      113.01      118.01      6.93 o 
  -2   3  17       84.63       88.68      6.59 o 
  -1   3  17       71.55       72.16      6.44 o 
   0   3  17        0.01        7.60     12.33 o 
   1   3  17       71.53       83.54      6.21 o 
   2   3  17       84.64       84.12      6.35 o 
   3   3  17      112.75      109.77      6.79 o 
   4   3  17       42.59       40.89      6.12 o 
   5   3  17       13.40       21.74      5.66 o 
   6   3  17        4.99        6.88      6.39 o 
   7   3  17        0.92       16.59     19.40 o 
  -7   4  17       17.15       17.06     21.67 o 
  -6   4  17       14.77       19.91      6.55 o 
  -5   4  17       15.97       21.49      5.88 o 
  -4   4  17       84.34       80.78      6.73 o 
  -3   4  17        6.17        9.33      5.39 o 
  -2   4  17      290.32      307.92      9.09 o 
  -1   4  17      140.88      138.73      7.04 o 
   0   4  17       89.74       84.27      4.59 o 
   1   4  17      140.88      144.76      7.02 o 
   2   4  17      290.19      281.02      9.02 o 
   3   4  17        6.15        1.43      5.68 o 
   4   4  17       84.42       85.92      6.70 o 
   5   4  17       15.95       11.69      6.10 o 
   6   4  17       14.77       18.28      6.84 o 
   7   4  17       17.17        6.28     25.10 o 
  -6   5  17       19.31       21.47      6.99 o 
  -5   5  17       71.22       68.19      7.77 o 
  -4   5  17        1.04        4.39     17.53 o 
  -3   5  17      205.49      195.79      8.24 o 
  -2   5  17       29.41       32.20      5.90 o 
  -1   5  17       47.13       46.50      6.04 o 
   0   5  17       11.43       10.23     14.45 o 
   1   5  17       47.22       44.39      6.04 o 
   2   5  17       29.47       28.84      5.88 o 
   3   5  17      205.45      200.37      8.11 o 
   4   5  17        1.05       15.59     19.87 o 
   5   5  17       71.23       69.95      7.84 o 
   6   5  17       19.34       28.42      6.86 o 
  -6   6  17       50.25       43.38      8.08 o 
  -5   6  17        4.41        6.24     24.97 o 
  -4   6  17       89.92       91.42      7.24 o 
  -3   6  17       29.04       13.61     21.40 o 
  -2   6  17       15.18        5.39     21.56 o 
  -1   6  17      133.68      135.03      7.53 o 
   0   6  17       88.28       87.47      4.74 o 
   1   6  17      133.58      120.04      7.59 o 
   2   6  17       15.19        5.08     20.31 o 
   3   6  17       29.05       25.95      5.97 o 
   4   6  17       89.85       92.45      7.06 o 
   5   6  17        4.40        6.01     24.01 o 
   6   6  17       50.27       53.07      7.66 o 
  -5   7  17        9.92        6.37     25.50 o 
  -4   7  17       31.08        6.17     24.72 o 
  -3   7  17       36.29        5.97     23.85 o 
  -2   7  17       22.61       15.83      6.32 o 
  -1   7  17       14.57       25.70      6.04 o 
   0   7  17       63.53       70.10      5.11 o 
   1   7  17       14.63       11.80      5.86 o 
   2   7  17       22.58       30.22      6.10 o 
   3   7  17       36.26       36.52      6.50 o 
   4   7  17       31.10        6.70     26.81 o 
   5   7  17        9.88        5.39     21.54 o 
  -4   8  17       14.42        6.46     25.83 o 
  -3   8  17        2.24        5.50     22.03 o 
  -2   8  17       59.97       72.25      7.73 o 
  -1   8  17       22.38       16.04      6.70 o 
   0   8  17        5.54        5.50     15.55 o 
   1   8  17       22.33       27.35      6.30 o 
   2   8  17       60.02       58.44      7.64 o 
   3   8  17        2.23       15.59     22.58 o 
   4   8  17       14.36        6.15     24.63 o 
  -3   9  17       19.61       19.26     27.88 o 
  -2   9  17       25.92       30.20      7.24 o 
  -1   9  17        9.81        7.39      6.99 o 
   0   9  17       55.07       61.69      5.38 o 
   1   9  17        9.82        1.71      6.84 o 
   2   9  17       25.98       31.25      6.88 o 
   3   9  17       19.60        7.10     28.40 o 
  -1  10  17        9.19        5.97     23.85 o 
   0  10  17        0.01        5.33     14.99 o 
   1  10  17        9.17        5.43     21.76 o 
   0   0  18       54.71       68.05      5.37 o 
   1   0  18       56.66       64.46      4.13 o 
   2   0  18      197.50      189.13      5.31 o 
   3   0  18       67.56       71.63      4.36 o 
   4   0  18       52.48       58.04      4.39 o 
   5   0  18      240.16      239.30      9.51 o 
   6   0  18        6.33        9.27     14.85 o 
   7   0  18       10.04       21.21      5.73 o 
  -7   1  18        1.39       21.47     21.47 o 
  -6   1  18       30.99        6.04     24.14 o 
  -5   1  18        5.38        5.37     21.47 o 
  -4   1  18      113.55      115.23      7.02 o 
  -3   1  18       79.18       67.95      6.12 o 
  -2   1  18      366.14      368.83     11.60 o 
  -1   1  18      154.76      147.21      7.15 o 
   0   1  18        0.42        4.69     13.24 o 
   1   1  18      154.77      151.33      6.95 o 
   2   1  18      365.93      352.08     11.60 o 
   3   1  18       79.00       68.95      6.06 o 
   4   1  18      113.53      113.14      6.86 o 
   5   1  18        5.37        4.90     19.55 o 
   6   1  18       31.01       29.13      6.61 o 
   7   1  18        1.39       19.09     22.87 o 
  -7   2  18        0.69        6.04     24.14 o 
  -6   2  18       33.24        5.90     23.56 o 
  -5   2  18       77.12       68.88      6.99 o 
  -4   2  18      247.38      215.01      8.22 o 
  -3   2  18      135.90      136.52      7.28 o 
  -2   2  18      111.80      103.89      6.61 o 
  -1   2  18       94.04       94.32      6.57 o 
   0   2  18      208.34      230.46      5.71 o 
   1   2  18       93.87       97.75      6.55 o 
   2   2  18      112.08       98.22      6.68 o 
   3   2  18      135.96      147.61      7.19 o 
   4   2  18      247.26      242.47      8.64 o 
   5   2  18       77.28       77.24      6.95 o 
   6   2  18       33.29        6.95     27.82 o 
   7   2  18        0.70        6.01     24.01 o 
  -6   3  18       13.36        6.41     25.68 o 
  -5   3  18       49.42       16.46     19.09 o 
  -4   3  18       38.47        5.26     21.00 o 
  -3   3  18       22.72       19.53     21.22 o 
  -2   3  18       41.43       43.27      5.66 o 
  -1   3  18       77.10       65.50      6.21 o 
   0   3  18      567.00      572.18     13.53 o 
   1   3  18       77.10       79.08      6.15 o 
   2   3  18       41.49       43.56      5.55 o 
   3   3  18       22.66       12.43     20.93 o 
   4   3  18       38.51       45.48      6.19 o 
   5   3  18       49.47       48.35      6.50 o 
   6   3  18       13.34       25.90      6.93 o 
  -6   4  18       10.58        6.48     25.95 o 
  -5   4  18       44.85       54.54      7.15 o 
  -4   4  18       22.19        6.32     25.34 o 
  -3   4  18      124.87      119.26      7.26 o 
  -2   4  18      153.88      142.96      7.46 o 
  -1   4  18      110.51      102.02      6.79 o 
   0   4  18      132.56      121.70      4.94 o 
   1   4  18      110.39      104.52      6.75 o 
   2   4  18      153.64      127.90      7.35 o 
   3   4  18      124.88      130.82      7.17 o 
   4   4  18       22.21        5.37     21.51 o 
   5   4  18       44.78       52.98      6.86 o 
   6   4  18       10.59       16.32     19.91 o 
  -6   5  18       39.07       23.65      7.86 o 
  -5   5  18       12.81       14.90      6.64 o 
  -4   5  18       15.02       18.57      6.10 o 
  -3   5  18        9.10        4.99     19.98 o 
  -2   5  18       34.71       43.61      6.10 o 
  -1   5  18        2.21        1.36      5.41 o 
   0   5  18      538.16      532.32     14.68 o 
   1   5  18        2.22        1.36      5.39 o 
   2   5  18       34.75       41.13      6.01 o 
   3   5  18        9.09        5.41     21.67 o 
   4   5  18       15.00       10.04      6.15 o 
   5   5  18       12.77        9.60      6.53 o 
   6   5  18       39.07       37.24      7.71 o 
  -5   6  18       35.13       44.10      7.33 o 
  -4   6  18        2.78        1.60      6.41 o 
  -3   6  18        6.41       20.42     20.42 o 
  -2   6  18       76.00       74.94      6.81 o 
  -1   6  18      127.87      145.99      7.71 o 
   0   6  18       67.64       57.79      4.72 o 
   1   6  18      127.95      114.87      7.48 o 
   2   6  18       75.95       71.33      6.95 o 
   3   6  18        6.40       12.25     22.36 o 
   4   6  18        2.79        6.19     24.74 o 
   5   6  18       35.18       34.90      7.44 o 
  -5   7  18        3.65       19.78     25.21 o 
  -4   7  18        5.78       16.15     19.71 o 
  -3   7  18       10.40       15.21     23.90 o 
  -2   7  18       21.44       26.03      6.35 o 
  -1   7  18       24.01       30.38      6.15 o 
   0   7  18        0.21        9.38      7.67 o 
   1   7  18       23.95       19.35      6.12 o 
   2   7  18       21.43       22.27      6.28 o 
   3   7  18       10.40        6.01     24.10 o 
   4   7  18        5.76       20.76     21.51 o 
   5   7  18        3.65        6.12     24.48 o 
  -4   8  18       15.77       13.38      7.44 o 
  -3   8  18       46.63       25.52     25.95 o 
  -2   8  18       18.52       20.22      6.53 o 
  -1   8  18      174.21      196.79      9.35 o 
   0   8  18       37.74       42.72      5.00 o 
   1   8  18      174.10      182.87      9.20 o 
   2   8  18       18.51       10.80      6.97 o 
   3   8  18       46.56       67.93      7.84 o 
   4   8  18       15.79       10.49      7.22 o 
  -2   9  18       41.15       43.65      8.06 o 
  -1   9  18       44.57       47.30      7.37 o 
   0   9  18        0.19        5.69     16.08 o 
   1   9  18       44.63       49.66      7.59 o 
   2   9  18       41.07       49.33      7.88 o 
   1   0  19       54.82       44.88      4.08 o 
   2   0  19        3.68       14.44     12.02 o 
   3   0  19        2.47        4.74     13.35 o 
   4   0  19       18.76       19.23      4.10 o 
   5   0  19       55.01       56.97      7.36 o 
   6   0  19        1.13        4.89      7.09 o 
  -6   1  19        5.38        4.97     19.87 o 
  -5   1  19        0.31        5.37     21.49 o 
  -4   1  19       15.85       12.54      5.79 o 
  -3   1  19       55.43       65.39      6.30 o 
  -2   1  19       61.84       57.24      6.32 o 
  -1   1  19       25.98       25.92      6.01 o 
   0   1  19      187.15      175.31     10.69 o 
   1   1  19       25.98        1.54      6.15 o 
   2   1  19       61.81       61.20      6.10 o 
   3   1  19       55.38       64.50      6.17 o 
   4   1  19       15.85       21.76      5.61 o 
   5   1  19        0.31       16.61     21.80 o 
   6   1  19        5.36        5.21     20.87 o 
  -6   2  19       19.54       33.34      6.88 o 
  -5   2  19       24.40       36.01      6.50 o 
  -4   2  19       20.24        5.12     20.47 o 
  -3   2  19      173.27      193.40      8.02 o 
  -2   2  19       57.91       45.57      6.30 o 
  -1   2  19        9.20        5.19     20.71 o 
   0   2  19       81.06       79.54      6.83 o 
   1   2  19        9.16        5.19     20.78 o 
   2   2  19       58.00       56.39      6.08 o 
   3   2  19      173.39      189.44      8.02 o 
   4   2  19       20.16       23.16      6.01 o 
   5   2  19       24.41       14.57      6.97 o 
   6   2  19       19.56       26.73      6.66 o 
  -6   3  19       10.10        5.57     22.27 o 
  -5   3  19       11.18        5.88     23.54 o 
  -4   3  19        3.01        7.02      5.70 o 
  -3   3  19       36.76       28.35      6.06 o 
  -2   3  19       29.99       31.38      5.68 o 
  -1   3  19       62.04       68.62      5.95 o 
   0   3  19       27.78       24.55      4.13 o 
   1   3  19       62.11       61.78      5.97 o 
   2   3  19       29.86       36.84      5.50 o 
   3   3  19       36.73       32.56      6.26 o 
   4   3  19        2.99        6.84      5.66 o 
   5   3  19       11.18       13.54      6.55 o 
   6   3  19       10.11       16.53     22.54 o 
  -6   4  19        8.27       19.44     20.91 o 
  -5   4  19        1.70        4.86     19.42 o 
  -4   4  19       24.81       24.36      6.17 o 
  -3   4  19        2.78        1.43      5.75 o 
  -2   4  19       41.05       12.87     18.66 o 
  -1   4  19       59.84       60.22      6.24 o 
   0   4  19       68.11       81.16      7.26 o 
   1   4  19       59.82       67.90      6.15 o 
   2   4  19       41.01       43.54      6.15 o 
   3   4  19        2.75        5.21     20.82 o 
   4   4  19       24.86       28.69      5.86 o 
   5   4  19        1.69        5.26     21.02 o 
   6   4  19        8.28       19.22      7.06 o 
  -5   5  19       13.91       21.11     24.05 o 
  -4   5  19       19.95       20.47      6.39 o 
  -3   5  19       68.71       72.18      6.81 o 
  -2   5  19       90.00       94.21      7.08 o 
  -1   5  19       11.19        5.32     21.27 o 
   0   5  19       14.76        5.00     14.17 o 
   1   5  19       11.16        5.21     20.85 o 
   2   5  19       90.03       89.31      6.93 o 
   3   5  19       68.74       73.54      6.86 o 
   4   5  19       19.90       14.63      6.64 o 
   5   5  19       13.92       21.11     23.36 o 
  -5   6  19       18.14       30.36      7.44 o 
  -4   6  19       10.00        5.72      6.70 o 
  -3   6  19       15.99       11.49      6.57 o 
  -2   6  19       31.25       28.13      6.28 o 
  -1   6  19       59.67       59.44      6.66 o 
   0   6  19       47.08       51.91      6.73 o 
   1   6  19       59.57       56.28      6.53 o 
   2   6  19       31.28       22.61      6.46 o 
   3   6  19       16.01       19.29      6.64 o 
   4   6  19        9.96        5.19     20.78 o 
   5   6  19       18.14       22.78      7.55 o 
  -4   7  19        1.08        6.37     25.46 o 
  -3   7  19       17.58        4.94     19.82 o 
  -2   7  19       29.67       36.81      6.81 o 
  -1   7  19       37.44       34.99      6.84 o 
   0   7  19        0.31        5.47     15.45 o 
   1   7  19       37.42       30.51      7.13 o 
   2   7  19       29.65       57.57      6.95 o 
   3   7  19       17.51       17.77      6.99 o 
   4   7  19        1.09       16.84     20.56 o 
  -3   8  19        0.08        6.26     25.03 o 
  -2   8  19        7.42        5.06     20.18 o 
  -1   8  19       28.63       31.18      7.15 o 
   0   8  19       28.07        6.19     17.50 o 
   1   8  19       28.64       39.51      7.04 o 
   2   8  19        7.42        5.39     21.58 o 
   3   8  19        0.08        1.74      6.97 o 
  -1   9  19       37.82       33.70      7.75 o 
   0   9  19       22.43       13.18     19.14 o 
   1   9  19       37.79       45.74      7.86 o 
   0   0  20      996.43      869.57     19.05 o 
   1   0  20      166.87      177.91     10.34 o 
   2   0  20        8.34        9.52      3.62 o 
   3   0  20       18.35       21.83      4.00 o 
   4   0  20       37.70       36.66      4.92 o 
   5   0  20        0.44        9.41     16.10 o 
   6   0  20       48.49       46.47      5.26 o 
  -6   1  20        2.42        6.15     24.57 o 
  -5   1  20       68.56        6.86     27.46 o 
  -4   1  20        3.95        5.97     23.90 o 
  -3   1  20        8.22       13.07      5.35 o 
  -2   1  20      127.71      148.70      7.33 o 
  -1   1  20      163.59      160.80      7.35 o 
   0   1  20        6.21        2.15      5.31 o 
   1   1  20      163.41      156.68      7.57 o 
   2   1  20      127.82      136.79      7.30 o 
   3   1  20        8.22        6.55      5.66 o 
   4   1  20        3.91        4.19      5.88 o 
   5   1  20       68.49       58.57      7.26 o 
   6   1  20        2.42        6.48     25.88 o 
  -6   2  20       19.77       15.59      7.28 o 
  -5   2  20        7.15        1.65      6.61 o 
  -4   2  20        2.18       12.29     17.39 o 
  -3   2  20       14.53       15.55     18.64 o 
  -2   2  20      123.82      117.77      6.99 o 
  -1   2  20      198.53      193.85      7.95 o 
   0   2  20      158.24      150.00      8.37 o 
   1   2  20      198.85      191.46      7.91 o 
   2   2  20      123.85      113.18      7.10 o 
   3   2  20       14.51        5.66     22.58 o 
   4   2  20        2.19        5.52     22.07 o 
   5   2  20        7.16        6.06     24.25 o 
   6   2  20       19.80       24.90      7.15 o 
  -6   3  20        5.26        1.71      6.86 o 
  -5   3  20       18.79        5.46     21.85 o 
  -4   3  20       43.35       70.04      6.66 o 
  -3   3  20       70.48       62.11      6.70 o 
  -2   3  20       28.75       20.65     21.96 o 
  -1   3  20       23.86       30.36      5.72 o 
   0   3  20       50.17       50.12      6.80 o 
   1   3  20       23.88       31.87      5.59 o 
   2   3  20       28.65        4.99     19.95 o 
   3   3  20       70.43       68.73      6.73 o 
   4   3  20       43.35       49.13      6.70 o 
   5   3  20       18.82       13.59     21.49 o 
   6   3  20        5.27        5.72     22.87 o 
  -5   4  20       21.11       14.01     25.57 o 
  -4   4  20        2.38        1.63      6.48 o 
  -3   4  20        5.25        8.75      5.59 o 
  -2   4  20       64.32       53.70      6.39 o 
  -1   4  20       42.23       11.29     22.12 o 
   0   4  20        6.84        8.30     13.60 o 
   1   4  20       42.18       52.09      6.08 o 
   2   4  20       64.38       57.44      6.64 o 
   3   4  20        5.25        5.14      5.75 o 
   4   4  20        2.38        4.94     19.75 o 
   5   4  20       21.11       22.49      6.93 o 
  -5   5  20       11.53        4.90      7.39 o 
  -4   5  20        1.97        5.03     20.13 o 
  -3   5  20        9.13        6.12     24.50 o 
  -2   5  20        2.74        5.97     23.85 o 
  -1   5  20        2.16        4.99     19.95 o 
   0   5  20       11.88       10.94      3.87 o 
   1   5  20        2.15        5.35     21.40 o 
   2   5  20        2.74        5.63     22.56 o 
   3   5  20        9.18       16.15      6.21 o 
   4   5  20        1.96       12.89      6.10 o 
   5   5  20       11.55       14.72     24.03 o 
  -4   6  20       26.26       30.22      6.90 o 
  -3   6  20       14.06        5.68     22.72 o 
  -2   6  20        7.36       19.60     20.31 o 
  -1   6  20       34.58       35.01      6.84 o 
   0   6  20        0.38        2.49      6.08 o 
   1   6  20       34.59       33.67      7.15 o 
   2   6  20        7.32       11.09      6.32 o 
   3   6  20       14.05        9.60      6.68 o 
   4   6  20       26.23       42.43      7.33 o 
  -3   7  20        3.28        4.97     19.89 o 
  -2   7  20        0.97        5.81     23.25 o 
  -1   7  20        8.23       13.47     21.98 o 
   0   7  20       30.76       29.83      6.72 o 
   1   7  20        8.24        5.41     21.65 o 
   2   7  20        0.97        4.94     19.82 o 
   3   7  20        3.27       11.89     22.43 o 
  -2   8  20       15.13       12.03      7.28 o 
  -1   8  20        5.04       14.36     22.69 o 
   0   8  20       54.15       56.41      5.44 o 
   1   8  20        5.02        5.79     23.21 o 
   2   8  20       15.10       11.80      6.90 o 
   1   0  21       28.23       21.58      4.25 o 
   2   0  21        0.09        4.84     13.70 o 
   3   0  21       15.11        5.08     14.34 o 
   4   0  21       40.21       45.06     10.09 o 
   5   0  21        2.62        5.59     15.83 o 
  -5   1  21       29.48        6.93     27.73 o 
  -4   1  21        7.22       19.38      6.19 o 
  -3   1  21        2.30        5.01     20.07 o 
  -2   1  21       27.74       31.42      6.12 o 
  -1   1  21       19.46       11.45      6.17 o 
   0   1  21      213.97      213.05      5.86 o 
   1   1  21       19.39        4.39      6.39 o 
   2   1  21       27.73       18.60      5.79 o 
   3   1  21        2.29        5.52     22.12 o 
   4   1  21        7.22       27.71      6.35 o 
   5   1  21       29.43       29.00      7.02 o 
  -5   2  21        3.79        5.75     23.01 o 
  -4   2  21       28.19        5.92     23.67 o 
  -3   2  21        0.72        5.26     20.98 o 
  -2   2  21       65.89       48.68      6.53 o 
  -1   2  21        5.95        5.03     20.13 o 
   0   2  21        1.38        8.15     13.05 o 
   1   2  21        5.96        5.92     23.72 o 
   2   2  21       65.85       52.92      6.44 o 
   3   2  21        0.72        4.90     19.62 o 
   4   2  21       28.20       10.80     21.07 o 
   5   2  21        3.79        5.41     21.67 o 
  -5   3  21        3.78        5.75     23.03 o 
  -4   3  21        5.04        1.60      6.44 o 
  -3   3  21       28.89        5.26     21.00 o 
  -2   3  21        1.80        5.19     20.76 o 
  -1   3  21       41.52       38.82      6.15 o 
   0   3  21       28.01       17.24     15.56 o 
   1   3  21       41.55       40.11      6.01 o 
   2   3  21        1.78        5.48     21.87 o 
   3   3  21       28.84       34.19      6.48 o 
   4   3  21        5.06       15.57     23.21 o 
   5   3  21        3.78        5.86     23.38 o 
  -5   4  21        6.17        5.99     23.94 o 
  -4   4  21        5.92        6.46      6.73 o 
  -3   4  21        8.89       17.17      6.48 o 
  -2   4  21       33.48       39.46      6.01 o 
  -1   4  21        6.09        4.99      5.59 o 
   0   4  21       15.23       10.57      3.95 o 
   1   4  21        6.04        6.48      5.66 o 
   2   4  21       33.42       26.77      6.10 o 
   3   4  21        8.88       10.85      6.10 o 
   4   4  21        5.92        9.18      6.59 o 
   5   4  21        6.17        6.17     24.68 o 
  -4   5  21       11.42        5.59     22.38 o 
  -3   5  21        1.91        5.21     20.87 o 
  -2   5  21       11.89        6.12     24.48 o 
  -1   5  21        9.83        6.10     24.39 o 
   0   5  21        0.03        2.35      5.74 o 
   1   5  21        9.86        6.17     24.68 o 
   2   5  21       11.90       22.98      6.55 o 
   3   5  21        1.91        1.65      6.55 o 
   4   5  21       11.40        6.10     24.41 o 
  -3   6  21       10.90        5.41     21.63 o 
  -2   6  21        0.49        4.79     19.15 o 
  -1   6  21       24.46        6.15     24.59 o 
   0   6  21        1.73        5.92      8.11 o 
   1   6  21       24.39       33.85      6.66 o 
   2   6  21        0.49        5.70     22.78 o 
   3   6  21       10.92       12.65      7.17 o 
  -2   7  21        7.02        1.74      6.93 o 
  -1   7  21       13.98       17.13      6.86 o 
   0   7  21       38.13       36.66      7.86 o 
   1   7  21       13.98        8.77      6.95 o 
   2   7  21        7.04       12.47      6.66 o 
   0   0  22       65.97       55.36      6.98 o 
   1   0  22      436.59      457.97     10.31 o 
   2   0  22       43.34       41.19      4.36 o 
   3   0  22       18.66       22.13      9.63 o 
   4   0  22        0.00       11.70     14.88 o 
   5   0  22       51.34       54.03      8.57 o 
  -5   1  22        4.91        5.46     21.83 o 
  -4   1  22       11.00        5.21     20.85 o 
  -3   1  22       56.26       67.10      6.81 o 
  -2   1  22       43.64       22.47     23.38 o 
  -1   1  22       48.32        5.99     23.92 o 
   0   1  22       57.93       51.19      4.69 o 
   1   1  22       48.27       50.02      6.61 o 
   2   1  22       43.64       50.04      6.53 o 
   3   1  22       56.22       57.35      6.97 o 
   4   1  22       10.98       16.15      6.46 o 
   5   1  22        4.93        5.99     23.99 o 
  -5   2  22        1.03        1.71      6.86 o 
  -4   2  22       18.15       18.22     18.77 o 
  -3   2  22        0.31        8.31      6.10 o 
  -2   2  22       57.36       62.51      6.55 o 
  -1   2  22        7.79        5.50     21.96 o 
   0   2  22        4.77        8.70     13.93 o 
   1   2  22        7.76       10.16     19.80 o 
   2   2  22       57.37       54.74      6.64 o 
   3   2  22        0.31        1.60      6.41 o 
   4   2  22       18.14       23.61      6.53 o 
   5   2  22        1.04       19.51     21.83 o 
  -4   3  22        8.68       14.03     22.20 o 
  -3   3  22       18.40       17.13      6.66 o 
  -2   3  22        5.54        5.32     21.27 o 
  -1   3  22        1.46       19.40      5.52 o 
   0   3  22       35.52       27.23      6.41 o 
   1   3  22        1.46        1.45      5.77 o 
   2   3  22        5.50        4.99     19.98 o 
   3   3  22       18.41       21.18      6.64 o 
   4   3  22        8.69       11.69     17.97 o 
  -4   4  22       13.97        6.37     25.48 o 
  -3   4  22       15.57        5.63     22.52 o 
  -2   4  22        8.72       13.65      6.30 o 
  -1   4  22       12.83       12.67     21.94 o 
   0   4  22       17.73        8.22      6.05 o 
   1   4  22       12.85       17.46      6.30 o 
   2   4  22        8.73        7.91      6.84 o 
   3   4  22       15.58       22.25      6.79 o 
   4   4  22       13.95        5.68     22.72 o 
  -3   5  22        7.96        6.04      7.04 o 
  -2   5  22        9.39        7.73      6.81 o 
  -1   5  22       18.71        6.24     24.97 o 
   0   5  22        8.68        9.21     14.76 o 
   1   5  22       18.72        5.84     23.32 o 
   2   5  22        9.39       11.69      6.53 o 
   3   5  22        7.98        6.10     24.36 o 
  -2   6  22        0.48        5.86     23.45 o 
  -1   6  22       32.71       20.98     27.68 o 
   0   6  22        4.91        6.01      9.78 o 
   1   6  22       32.73       43.25      6.93 o 
   2   6  22        0.48        6.12     24.54 o 
  -1   7  22       17.64        5.66     22.65 o 
   0   7  22        9.81        5.88     16.63 o 
   1   7  22       17.63        5.72     22.92 o 
   1   0  23        6.70        5.83     16.50 o 
   2   0  23       48.00       58.48      4.84 o 
   3   0  23       24.71       18.23      7.65 o 
   4   0  23        0.64       12.75     15.23 o 
  -4   1  23       15.39       26.93      6.57 o 
  -3   1  23       13.62        5.81     23.25 o 
  -2   1  23        2.96        5.21     20.89 o 
  -1   1  23        7.45       16.99     19.71 o 
   0   1  23       83.39       82.36      5.28 o 
   1   1  23        7.42        5.79     23.18 o 
   2   1  23        2.96       15.17     21.98 o 
   3   1  23       13.66       18.35      6.61 o 
   4   1  23       15.38       25.83      6.86 o 
  -4   2  23       10.54        6.35     25.39 o 
  -3   2  23        4.27        5.39     21.56 o 
  -2   2  23       13.84       16.57      6.64 o 
  -1   2  23       60.07       65.43      6.97 o 
   0   2  23       10.12       10.31      6.01 o 
   1   2  23       60.10       62.09      6.97 o 
   2   2  23       13.83       14.16      6.53 o 
   3   2  23        4.29       18.40     18.95 o 
   4   2  23       10.56       18.53      6.90 o 
  -4   3  23       12.70       18.57      6.73 o 
  -3   3  23       13.95        5.12     20.53 o 
  -2   3  23       13.80        6.50     25.97 o 
  -1   3  23        8.57        5.12      6.37 o 
   0   3  23       15.09        6.00     16.97 o 
   1   3  23        8.56        4.97     19.82 o 
   2   3  23       13.74        5.70     22.83 o 
   3   3  23       13.97       23.41     23.41 o 
   4   3  23       12.69       12.07      7.10 o 
  -3   4  23        1.55       10.07      6.55 o 
  -2   4  23       44.07       46.75      7.28 o 
  -1   4  23        8.23        5.08     20.33 o 
   0   4  23        0.17        4.71     13.32 o 
   1   4  23        8.20        1.63      6.50 o 
   2   4  23       44.03       47.17      7.06 o 
   3   4  23        1.56       17.73      6.57 o 
  -2   5  23       21.94       17.82      7.10 o 
  -1   5  23        6.11       14.08     19.91 o 
   0   5  23        1.01        5.08     14.37 o 
   1   5  23        6.11        5.90     23.56 o 
   2   5  23       21.93       24.19      7.13 o 
  -1   6  23       11.83        5.97     23.90 o 
   0   6  23       14.53       20.36      6.93 o 
   1   6  23       11.82        6.35     25.37 o 
   0   0  24       43.58       47.25      4.97 o 
   1   0  24       81.75       86.53      5.54 o 
   2   0  24       20.19       25.35      6.96 o 
   3   0  24       24.72       33.10      4.95 o 
  -3   1  24       17.57        5.14     20.62 o 
  -2   1  24        8.60        5.79     23.16 o 
  -1   1  24       14.03       18.02     20.16 o 
   0   1  24       88.39       83.67      5.55 o 
   1   1  24       14.04       15.77     23.52 o 
   2   1  24        8.62        5.17     20.62 o 
   3   1  24       17.56        6.39     25.59 o 
  -3   2  24        0.21        4.41     17.66 o 
  -2   2  24       17.67       14.36      7.08 o 
  -1   2  24        1.64        5.92     23.72 o 
   0   2  24       11.05        5.62     15.86 o 
   1   2  24        1.66        5.81     23.27 o 
   2   2  24       17.66       27.24      6.50 o 
   3   2  24        0.21        5.43     21.69 o 
  -3   3  24        1.24       14.79     20.04 o 
  -2   3  24        7.47       18.82     21.05 o 
  -1   3  24        0.23       11.45     17.57 o 
   0   3  24        1.97        8.92      5.69 o 
   1   3  24        0.23        3.96     15.86 o 
   2   3  24        7.49        9.42      6.39 o 
   3   3  24        1.23        6.64     26.57 o 
  -2   4  24        0.84        5.97     23.85 o 
  -1   4  24       11.85       18.84     21.85 o 
   0   4  24        5.91        7.81      5.97 o 
   1   4  24       11.85       11.36      6.70 o 
   2   4  24        0.84        5.10     20.40 o 
   0   5  24        8.95        8.67      6.44 o 
   1   0  25       34.85       20.95      5.11 o 
   2   0  25        8.49        6.07     17.15 o 
  -2   1  25       25.85       36.59      6.93 o 
  -1   1  25        1.64        4.70     18.80 o 
   0   1  25        1.45        5.80     16.39 o 
   1   1  25        1.64       16.70     20.38 o 
   2   1  25       25.80       23.14      7.22 o 
  -2   2  25       40.89       47.06      7.13 o 
  -1   2  25        5.41        5.48     21.87 o 
   0   2  25        0.08        5.13     14.50 o 
   1   2  25        5.39        7.68      6.68 o 
   2   2  25       40.91       53.76      7.48 o 
  -1   3  25        0.84        5.86     23.45 o 
   0   3  25        0.67        5.22     14.72 o 
   1   3  25        0.84        5.86     23.45 o 
                                                 
